# Supplementary material for: 4-Amino­phenyl­sulfur penta­fluoride
Source: Acta Crystallogr Sect E Struct Rep Online. 2008 Jan 9;64(Pt 2):o416. doi: 10.1107/S160053680800024X (PMC2960437; doi:10.1107/S160053680800024X)
Supplement: Supplementary file 1 [file e-64-0o416-sup1.cif]

##############################################################################
###                                                                        ###
###        Electronic paper (Acta Crystallographica Section E)             ###
###                                                                        ###
##############################################################################
#                                                                            #
# This CIF contains the data in a paper accepted for publication in Acta     #
# Crystallographica Section E. It conforms to the requirements of Notes      #
# for Authors for Section E, and has been peer reviewed under the auspices   #
# of the IUCr Commission on Journals.                                        #
#                                                                            #
# Full details of the Crystallographic Information File format               #
# are given in the paper "The Crystallographic Information File (CIF):       #
# a New Standard Archive File for Crystallography" by S. R. Hall, F. H.      #
# Allen and I. D. Brown [Acta Cryst. (1991), A47, 655-685].                  #
#                                                                            #
# The current version of the core CIF dictionary is obtainable from          #
# ftp://ftp.iucr.org/pub/cif_core.dic. The current version number is 2.1.    #
#                                                                            #
# Software is freely available for graphical display of the structure(s) in  #
# this CIF.  For information consult the CIF home page http://www.iucr.org/  #
# cif/home.html                                                              #
#                                                                            #
##############################################################################
                                             
data_global
_audit_creation_method     'WinGX routine CIF_UPDATE'
_audit_conform_dict_name     cif_core.dic
_audit_conform_dict_version     2.3
_journal_date_recd_electronic     2007-12-14
_journal_date_accepted     2008-01-03
_journal_name_full     'Acta Crystallographica, Section E'
_journal_year     2008
_journal_volume     64
_journal_issue      2
_journal_page_first     o416
_journal_page_last     o416
_journal_paper_category     QO
_journal_coeditor_code     DN2303
_publ_contact_author_name     'Goreshnik, Evgeny'
_publ_contact_author_address
;
Department of Inorganic Chemistry and Technology
Jozef Stefan Institute
Jamova 39 1000 Ljubljana
Slovenia
;
_publ_contact_author_email     evgeny.goreshnik@ijs.si
_publ_contact_author_fax     '386(1)4773645'
_publ_contact_author_phone     '386(1)4773155'
_publ_section_title
;
4-Aminophenylsulfur pentafluoride
;
loop_
    _publ_author_name
    _publ_author_address
    'Nava, Eva Lina'
;
Department of Inorganic Chemistry and Technology
Jozef Stefan Institute
Jamova 39 1000 Ljubljana
Slovenia
;
    'Jesih, Adolf '
;
Department of Inorganic Chemistry and Technology
Jozef Stefan Institute
Jamova 39 1000 Ljubljana
Slovenia
;
    'Goreshnik, Evgeny'
;
Department of Inorganic Chemistry and Technology
Jozef Stefan Institute
Jamova 39 1000 Ljubljana
Slovenia
;
data_I
_audit_creation_method     'WinGX routine CIF_UPDATE'
_chemical_name_systematic
;
4-Aminophenylsulfur pentafluoride
;
_chemical_formula_moiety     'C6 H6 F5 N S'
_chemical_formula_sum     'C6 H6 F5 N S'
_chemical_formula_iupac     'C6 H6 F5 N S'
_chemical_formula_weight     219.18
_symmetry_cell_setting     orthorhombic
_symmetry_space_group_name_H-M     'P b c a'
_symmetry_space_group_name_Hall     '-P 2ac 2ab'
loop_
    _symmetry_equiv_pos_as_xyz
    'x, y, z'
    'x+1/2, -y+1/2, -z'
    '-x, y+1/2, -z+1/2'
    '-x+1/2, -y, z+1/2'
    '-x, -y, -z'
    '-x-1/2, y-1/2, z'
    'x, -y-1/2, z-1/2'
    'x-1/2, y, -z-1/2'
_cell_length_a     16.0369(13)
_cell_length_b     5.7514(5)
_cell_length_c     17.5305(15)
_cell_angle_alpha     90
_cell_angle_beta     90
_cell_angle_gamma     90
_cell_volume     1616.9(2)
_cell_formula_units_Z     8
_cell_measurement_reflns_used     71
_cell_measurement_theta_min     1.1615
_cell_measurement_theta_max     29.1292
_cell_measurement_temperature     200
_exptl_crystal_description     Chunk
_exptl_crystal_colour     Colourless
_exptl_crystal_size_max     0.1
_exptl_crystal_size_mid     0.08
_exptl_crystal_size_min     0.05
_exptl_crystal_density_diffrn     1.801
_exptl_crystal_density_method     'not measured'
_exptl_crystal_F_000     880
_exptl_absorpt_coefficient_mu     0.436
_exptl_absorpt_correction_type     multi-scan
_exptl_absorpt_process_details     '(Blessing, 1995)'
_exptl_absorpt_correction_T_min     0.959
_exptl_absorpt_correction_T_max     0.981
_diffrn_radiation_type     MoK\a
_diffrn_radiation_wavelength     0.71069
_diffrn_measurement_device
;
Mercury CCD (2x2 bin mode)
;
_diffrn_measurement_method     dtprofit.ref
_diffrn_reflns_number     6533
_diffrn_reflns_av_R_equivalents     0.051
_diffrn_reflns_theta_min     2.32
_diffrn_reflns_theta_max     26.37
_diffrn_reflns_theta_full     26.37
_diffrn_measured_fraction_theta_max     0.999
_diffrn_measured_fraction_theta_full     0.999
_diffrn_reflns_limit_h_min     0
_diffrn_reflns_limit_h_max     20
_diffrn_reflns_limit_k_min     0
_diffrn_reflns_limit_k_max     7
_diffrn_reflns_limit_l_min     0
_diffrn_reflns_limit_l_max     21
_reflns_number_total     1650
_reflns_number_gt     633
_reflns_threshold_expression     I>2\s(I)
_refine_ls_structure_factor_coef     Fsqd
_refine_ls_matrix_type     full
_refine_ls_R_factor_all     0.0933
_refine_ls_R_factor_gt     0.0307
_refine_ls_wR_factor_gt     0.0479
_refine_ls_wR_factor_ref     0.0651
_refine_ls_goodness_of_fit_ref     0.578
_refine_ls_restrained_S_all     0.578
_refine_ls_number_reflns     1650
_refine_ls_number_parameters     118
_refine_ls_number_restraints     0
_refine_ls_hydrogen_treatment     constr
_refine_ls_weighting_scheme     calc
_refine_ls_weighting_details     'calc w=1/[\s^2^(Fo^2^)]'
_atom_sites_solution_hydrogens     geom
_atom_sites_solution_primary     direct
_atom_sites_solution_secondary     difmap
_refine_ls_shift/su_max     0.001
_refine_ls_shift/su_mean     0.000
_refine_diff_density_max     0.261
_refine_diff_density_min     -0.217
_refine_ls_extinction_method     none
_refine_ls_extinction_coef     ?
loop_
    _atom_type_symbol
    _atom_type_description
    _atom_type_scat_dispersion_real
    _atom_type_scat_dispersion_imag
    _atom_type_scat_source
    C C 0.0033 0.0016 'International Tables Vol C Tables 4.2.6.8 and 6.1.1.4'
    H H 0 0 'International Tables Vol C Tables 4.2.6.8 and 6.1.1.4'
    N N 0.0061 0.0033 'International Tables Vol C Tables 4.2.6.8 and 6.1.1.4'
    S S 0.1246 0.1234 'International Tables Vol C Tables 4.2.6.8 and 6.1.1.4'
    F F 0.0171 0.0103 'International Tables Vol C Tables 4.2.6.8 and 6.1.1.4'
_computing_data_collection     'CrystalClear (Rigaku, 1999)'
_computing_cell_refinement     'CrystalClear (Rigaku, 1999)'
_computing_data_reduction     'CrystalClear (Rigaku, 1999)'
_computing_structure_solution     'SIR92 (Altomare <i>et al.</i>,  1993)'
_computing_structure_refinement     'SHELXL97 (Sheldrick, 2008)'
_computing_molecular_graphics
   'ORTEPIII (Burnett & Johnson, 1996) and ORTEP-3 for Windows (Farrugia, 1997)'
_computing_publication_material
;
WinGX (Farrugia, 1999) and
enCIFer (Allen <i>et al.</i>,  2004)
;
loop_
    _atom_site_type_symbol
    _atom_site_label
    _atom_site_fract_x
    _atom_site_fract_y
    _atom_site_fract_z
    _atom_site_U_iso_or_equiv
    _atom_site_adp_type
    _atom_site_calc_flag
    _atom_site_refinement_flags
    _atom_site_occupancy
    _atom_site_disorder_assembly
    _atom_site_disorder_group
    S S1 0.89753(5) 0.08028(15) 0.09772(6) 0.0401(2) Uani d . 1 . .
    F F1 0.87251(10) 0.3449(3) 0.10747(12) 0.0606(6) Uani d . 1 . .
    F F2 0.80397(8) 0.0204(3) 0.07597(11) 0.0597(6) Uani d . 1 . .
    F F3 0.92307(9) -0.1787(3) 0.07811(11) 0.0529(6) Uani d . 1 . .
    F F4 0.99217(9) 0.1448(3) 0.10997(12) 0.0566(6) Uani d . 1 . .
    F F5 0.91119(10) 0.1370(3) 0.00922(11) 0.0608(6) Uani d . 1 . .
    C C1 0.84866(18) -0.0742(6) 0.3495(2) 0.0417(9) Uani d . 1 . .
    C C2 0.89380(16) 0.1215(6) 0.3276(2) 0.0424(9) Uani d . 1 . .
    H H2 0.9136 0.2228 0.3648 0.051 Uiso calc R 1 . .
    C C3 0.90968(17) 0.1681(5) 0.2514(2) 0.0391(9) Uani d . 1 . .
    H H3 0.9394 0.3005 0.2377 0.047 Uiso calc R 1 . .
    C C4 0.88150(16) 0.0181(5) 0.19639(18) 0.0303(8) Uani d . 1 . .
    C C5 0.83895(16) -0.1814(5) 0.2167(2) 0.0364(8) Uani d . 1 . .
    H H5 0.8205 -0.2842 0.1794 0.044 Uiso calc R 1 . .
    C C6 0.82413(17) -0.2267(5) 0.2925(2) 0.0415(9) Uani d . 1 . .
    H H6 0.7969 -0.3635 0.3059 0.050 Uiso calc R 1 . .
    N N1 0.82569(15) -0.1078(5) 0.42463(17) 0.0618(9) Uani d . 1 . .
    H H11 0.8081 -0.2512 0.4320 0.074 Uiso d R 1 . .
    H H12 0.8522 -0.0289 0.4603 0.074 Uiso d R 1 . .
loop_
    _atom_site_aniso_label
    _atom_site_aniso_U_11
    _atom_site_aniso_U_22
    _atom_site_aniso_U_33
    _atom_site_aniso_U_12
    _atom_site_aniso_U_13
    _atom_site_aniso_U_23
    S1 0.0450(5) 0.0386(5) 0.0367(6) 0.0025(4) 0.0026(5) -0.0008(5)
    F1 0.0980(14) 0.0353(11) 0.0486(15) 0.0151(10) 0.0129(12) 0.0070(11)
    F2 0.0412(10) 0.0926(15) 0.0453(15) -0.0039(9) -0.0090(10) -0.0005(12)
    F3 0.0731(12) 0.0369(11) 0.0487(15) 0.0077(9) 0.0085(11) -0.0127(10)
    F4 0.0432(10) 0.0714(13) 0.0552(16) -0.0147(9) 0.0108(10) -0.0010(12)
    F5 0.0819(13) 0.0706(14) 0.0300(13) 0.0071(10) 0.0147(11) 0.0067(11)
    C1 0.040(2) 0.053(2) 0.032(2) 0.0120(17) 0.0036(18) 0.009(2)
    C2 0.0417(19) 0.047(2) 0.038(2) -0.0027(17) -0.0073(18) -0.0070(19)
    C3 0.0419(19) 0.037(2) 0.038(2) -0.0076(15) 0.0024(18) -0.0009(19)
    C4 0.0336(17) 0.0276(18) 0.030(2) 0.0041(14) 0.0002(15) -0.0005(16)
    C5 0.0362(18) 0.0312(19) 0.042(2) -0.0041(15) 0.0018(17) -0.0071(19)
    C6 0.0424(19) 0.033(2) 0.049(3) -0.0003(16) 0.0081(19) 0.004(2)
    N1 0.0770(19) 0.068(2) 0.040(2) -0.0009(16) 0.0052(17) 0.0081(19)
_geom_special_details
;
 All esds (except the esd in the dihedral angle between two l.s. planes)
 are estimated using the full covariance matrix.  The cell esds are taken
 into account individually in the estimation of esds in distances, angles
 and torsion angles; correlations between esds in cell parameters are only
 used when they are defined by crystal symmetry.  An approximate (isotropic)
 treatment of cell esds is used for estimating esds involving l.s. planes.
;
loop_
    _geom_bond_atom_site_label_1
    _geom_bond_atom_site_label_2
    _geom_bond_site_symmetry_2
    _geom_bond_distance
    _geom_bond_publ_flag
    S1 F4 . 1.5771(16) ?
    S1 F3 . 1.5826(17) ?
    S1 F1 . 1.5832(17) ?
    S1 F2 . 1.5860(16) ?
    S1 F5 . 1.600(2) ?
    S1 C4 . 1.785(3) ?
    C1 N1 . 1.381(4) ?
    C1 C6 . 1.386(4) ?
    C1 C2 . 1.392(4) ?
    C2 C3 . 1.386(4) ?
    C2 H2 . 0.9300 ?
    C3 C4 . 1.370(4) ?
    C3 H3 . 0.9300 ?
    C4 C5 . 1.382(4) ?
    C5 C6 . 1.375(4) ?
    C5 H5 . 0.9300 ?
    C6 H6 . 0.9300 ?
    N1 H11 . 0.8813 ?
    N1 H12 . 0.8823 ?
loop_
    _geom_angle_atom_site_label_1
    _geom_angle_atom_site_label_2
    _geom_angle_atom_site_label_3
    _geom_angle_site_symmetry_1
    _geom_angle_site_symmetry_3
    _geom_angle
    _geom_angle_publ_flag
    F4 S1 F3 . . 90.11(9) ?
    F4 S1 F1 . . 90.18(10) ?
    F3 S1 F1 . . 173.62(13) ?
    F4 S1 F2 . . 173.86(13) ?
    F3 S1 F2 . . 89.33(10) ?
    F1 S1 F2 . . 89.70(10) ?
    F4 S1 F5 . . 87.26(10) ?
    F3 S1 F5 . . 86.90(11) ?
    F1 S1 F5 . . 86.75(11) ?
    F2 S1 F5 . . 86.60(11) ?
    F4 S1 C4 . . 93.09(12) ?
    F3 S1 C4 . . 93.40(12) ?
    F1 S1 C4 . . 92.95(13) ?
    F2 S1 C4 . . 93.05(12) ?
    F5 S1 C4 . . 179.54(13) ?
    N1 C1 C6 . . 121.5(3) ?
    N1 C1 C2 . . 121.0(4) ?
    C6 C1 C2 . . 117.4(3) ?
    C3 C2 C1 . . 121.2(3) ?
    C3 C2 H2 . . 119.4 ?
    C1 C2 H2 . . 119.4 ?
    C4 C3 C2 . . 119.7(3) ?
    C4 C3 H3 . . 120.1 ?
    C2 C3 H3 . . 120.1 ?
    C3 C4 C5 . . 120.2(3) ?
    C3 C4 S1 . . 120.6(2) ?
    C5 C4 S1 . . 119.2(3) ?
    C6 C5 C4 . . 119.5(3) ?
    C6 C5 H5 . . 120.2 ?
    C4 C5 H5 . . 120.2 ?
    C5 C6 C1 . . 121.8(3) ?
    C5 C6 H6 . . 119.1 ?
    C1 C6 H6 . . 119.1 ?
    C1 N1 H11 . . 110.9 ?
    C1 N1 H12 . . 118.5 ?
    H11 N1 H12 . . 122.1 ?
loop_
    _geom_hbond_atom_site_label_D
    _geom_hbond_atom_site_label_H
    _geom_hbond_atom_site_label_A
    _geom_hbond_site_symmetry_D
    _geom_hbond_site_symmetry_H
    _geom_hbond_site_symmetry_A
    _geom_hbond_distance_DH
    _geom_hbond_distance_HA
    _geom_hbond_distance_DA
    _geom_hbond_angle_DHA
    _geom_hbond_publ_flag
    N1 H12 F5 . . 7_566 0.89 2.59 3.38 148 y
