# Supplementary material for: 4-Amino­phenyl­sulfur penta­fluoride
Source: Acta Crystallogr Sect E Struct Rep Online. 2008 Jan 9;64(Pt 2):o416. doi: 10.1107/S160053680800024X (PMC2960437; doi:10.1107/S160053680800024X)
Supplement: Supplementary file 2 [file e-64-0o416-Isup2.hkl]

#
# h,k,l, Fc-squared, Fo-squared, sigma(Fo-squared) and status flag
#
data_I
_shelx_title '  Template texray.inf'
_shelx_refln_list_code          4
_shelx_F_calc_maximum      298.45
_exptl_crystal_F_000       880.00
_reflns_d_resolution_high  0.7273
 
loop_
 _symmetry_equiv_pos_as_xyz
 'x, y, z'
 'x+1/2, -y+1/2, -z'
 '-x, y+1/2, -z+1/2'
 '-x+1/2, -y, z+1/2'
 '-x, -y, -z'
 '-x-1/2, y-1/2, z'
 'x, -y-1/2, z-1/2'
 'x-1/2, y, -z-1/2'
 
_cell_length_a    16.0369
_cell_length_b     5.7514
_cell_length_c    17.5305
_cell_angle_alpha  90.000
_cell_angle_beta   90.000
_cell_angle_gamma  90.000
 
_shelx_F_squared_multiplier     1.000
 
loop_
 _refln_index_h
 _refln_index_k
 _refln_index_l
 _refln_F_squared_calc
 _refln_F_squared_meas
 _refln_F_squared_sigma
 _refln_observed_status
   2   0   0     2293.56     2334.94     71.77 o
   4   0   0    89074.39    89284.33   1121.41 o
   6   0   0      351.87      348.52     50.85 o
   8   0   0       78.13       38.28     30.99 o
  10   0   0    15689.20    16973.65    886.68 o
  12   0   0     2587.82     2879.02    246.62 o
  14   0   0      794.61      804.75    143.10 o
  16   0   0      124.11       61.22    111.14 o
  18   0   0      167.95      126.95    151.68 o
  20   0   0      279.41      206.17    243.76 o
   2   1   0     3947.32     3763.44    105.89 o
   4   1   0    22250.04    22428.79    462.91 o
   6   1   0     6897.44     7059.08    247.57 o
   8   1   0     7352.42     7602.45    172.83 o
  10   1   0     4226.33     4378.92    128.30 o
  12   1   0     2002.90     2053.79    126.06 o
  14   1   0        6.57       31.15     42.47 o
  16   1   0        5.97        5.37     22.21 o
  18   1   0       70.01       54.41    121.96 o
  20   1   0        0.29        5.86     94.58 o
   0   2   0        2.63       15.66     15.62 o
   2   2   0     1538.05     1541.77     64.48 o
   4   2   0      400.96      386.56     47.49 o
   6   2   0       39.99       55.92     19.15 o
   8   2   0      622.53      696.41    144.76 o
  10   2   0     1174.41     1341.80    207.99 o
  12   2   0     1322.99     1302.04    229.60 o
  14   2   0      228.30      257.99    114.05 o
  16   2   0       14.20       17.79     35.59 o
  18   2   0        3.04       15.88     42.75 o
   2   3   0     9998.78    10661.54    290.12 o
   4   3   0     2363.86     2339.29    140.05 o
   6   3   0     1502.41     1473.13    103.07 o
   8   3   0     4903.35     5013.53    308.28 o
  10   3   0       19.31       17.06     50.20 o
  12   3   0     2471.78     2748.44    399.99 o
  14   3   0       41.17       28.62     42.50 o
  16   3   0      356.35      327.15    149.66 o
  18   3   0       46.17       31.79     71.51 o
   0   4   0     5041.72     5561.18    321.81 o
   2   4   0     1889.60     2111.46    185.02 o
   4   4   0      977.50     1055.13    138.84 o
   6   4   0      713.14      817.93    120.34 o
   8   4   0      500.85      448.41    143.40 o
  10   4   0      461.51      401.87    145.10 o
  12   4   0      425.86      515.04    180.26 o
  14   4   0        0.26       14.74     34.90 o
  16   4   0      138.36       41.57     54.40 o
  18   4   0       25.01       22.05     74.05 o
   2   5   0       21.75       15.09     33.58 o
   4   5   0       20.36       23.15     31.68 o
   6   5   0       18.44       15.86     24.67 o
   8   5   0      160.55      150.44     94.16 o
  10   5   0        7.33       13.27     40.97 o
  12   5   0       21.73       38.27     59.54 o
  14   5   0       18.77        9.18     57.20 o
   0   6   0       64.64       48.68    104.03 o
   2   6   0       29.35       31.73     51.94 o
   4   6   0       12.95       23.80     36.23 o
   6   6   0       12.20       19.53     49.40 o
   8   6   0        2.94       18.35     65.29 o
  10   6   0       89.63       42.16     74.21 o
  12   6   0        1.89        4.39     52.03 o
   2   7   0        9.69       56.99    142.03 o
   4   7   0       76.97       18.93     99.51 o
   6   7   0        0.31       12.30    102.59 o
   1   1   1    14011.10    13655.26    182.26 o
   2   1   1    37083.96    35436.57    798.71 o
   3   1   1      481.70      480.53     27.08 o
   4   1   1       17.11        9.41      6.35 o
   5   1   1     1225.86     1151.18     45.45 o
   6   1   1     1213.48     1219.30     51.66 o
   7   1   1     4460.76     4422.12    120.18 o
   8   1   1     1068.20     1060.01     37.78 o
   9   1   1     3573.91     3650.39     75.79 o
  10   1   1       26.14       19.75      8.32 o
  11   1   1     2885.54     3101.62     82.58 o
  12   1   1     1235.58     1290.90     71.99 o
  13   1   1      207.41      184.70     39.72 o
  14   1   1      130.05      128.27     43.55 o
  15   1   1        4.78       27.75     21.48 o
  16   1   1       87.17       60.95     40.76 o
  17   1   1        4.92        5.20     43.26 o
  18   1   1       72.39       86.05     80.95 o
  19   1   1       63.52       73.37     80.07 o
  20   1   1       43.33       31.38     61.73 o
  21   1   1       35.63       37.96    149.90 o
   0   2   1      746.96      651.57     51.97 o
   1   2   1     3109.77     3030.76     88.87 o
   2   2   1     4254.89     4045.71    102.67 o
   3   2   1      773.33      702.13     44.35 o
   4   2   1      289.58      265.71     22.32 o
   5   2   1       43.11       48.78     12.52 o
   6   2   1     3167.43     3213.95     86.94 o
   7   2   1       22.16       15.09      8.45 o
   8   2   1     1153.19     1173.85    100.29 o
   9   2   1      694.32      717.51     86.26 o
  10   2   1     4835.61     5299.95    229.45 o
  11   2   1      443.90      457.09     79.93 o
  12   2   1        3.36       23.20     27.76 o
  13   2   1     1277.80     1564.83    145.48 o
  14   2   1      230.12      185.06     61.79 o
  15   2   1       15.20       23.89     28.53 o
  16   2   1       12.49       41.63     34.11 o
  17   2   1      112.46       99.20     48.71 o
  18   2   1       13.62        9.84     55.33 o
  19   2   1       13.38       47.74     88.52 o
   1   3   1     1046.46     1039.14     69.44 o
   2   3   1      205.64      204.06     32.68 o
   3   3   1     4626.26     4841.90    139.36 o
   4   3   1      522.20      475.38     48.05 o
   5   3   1      323.46      283.44     36.86 o
   6   3   1      337.86      326.59     37.10 o
   7   3   1      329.93      285.89     31.28 o
   8   3   1        2.52       12.30     11.06 o
   9   3   1       27.87       30.36     37.78 o
  10   3   1     1038.59     1143.06    158.11 o
  11   3   1      258.49      220.24     73.68 o
  12   3   1       12.27       13.40     21.00 o
  13   3   1      942.06      999.85    152.33 o
  14   3   1      877.75      777.98    148.38 o
  15   3   1        0.04       38.28     33.94 o
  16   3   1        0.03       27.40     40.09 o
  17   3   1       16.55       28.02     33.31 o
  18   3   1       19.13       31.79     37.84 o
   0   4   1     2274.24     2193.48    178.74 o
   1   4   1     2882.70     2965.22    131.55 o
   2   4   1       12.27       10.89     12.44 o
   3   4   1     2609.05     2682.09    149.71 o
   4   4   1     1277.50     1275.05    116.60 o
   5   4   1      225.93      234.14     52.75 o
   6   4   1       99.98       67.24     28.99 o
   7   4   1      861.95      910.06     93.68 o
   8   4   1        2.87       20.85     28.39 o
   9   4   1      225.50      170.29     66.54 o
  10   4   1       82.54       42.67     56.81 o
  11   4   1       43.81       30.78     34.64 o
  12   4   1        0.48       11.53     24.69 o
  13   4   1       45.01       53.99     55.19 o
  14   4   1      161.62      109.26     72.15 o
  15   4   1        3.19       16.16     27.39 o
  16   4   1        0.01       12.00     26.91 o
  17   4   1       74.04       62.51     92.84 o
  18   4   1       76.80       59.70     78.05 o
   1   5   1       26.57       47.40     25.44 o
   2   5   1        5.70        8.53     16.44 o
   3   5   1       12.91       23.63     18.80 o
   4   5   1       65.20       62.75     33.52 o
   5   5   1      316.45      373.14     66.32 o
   6   5   1       69.55       54.30     37.61 o
   7   5   1        7.20       17.66     26.51 o
   8   5   1       75.77       65.07     62.65 o
   9   5   1      293.64      306.82     97.98 o
  10   5   1       28.48       14.80     26.62 o
  11   5   1       33.14       31.96     32.33 o
  12   5   1       16.49       33.05     50.70 o
  13   5   1       13.34       37.38     54.14 o
  14   5   1        3.87       14.20     34.64 o
  15   5   1       52.56       35.35     49.08 o
   0   6   1       48.19       36.06     62.94 o
   1   6   1        8.72        5.27     30.61 o
   2   6   1        0.25       11.56     30.37 o
   3   6   1        0.42       27.46     45.02 o
   4   6   1        3.36        8.77     19.96 o
   5   6   1       34.66       30.91     44.48 o
   6   6   1       41.35       34.78     40.38 o
   7   6   1       14.93       27.73     36.79 o
   8   6   1       28.33       33.87     42.57 o
   9   6   1       15.84       48.52     42.43 o
  10   6   1        7.33       24.43     39.93 o
  11   6   1       51.04       67.18     65.66 o
  12   6   1       79.95       72.79     74.58 o
   1   7   1       51.80       36.94     58.56 o
   2   7   1      102.95      119.65    163.41 o
   3   7   1       29.55        7.30     72.30 o
   4   7   1        8.87       20.63     67.71 o
   5   7   1      221.24      240.48    244.09 o
   6   7   1       20.82       40.66     87.55 o
   0   0   2     1728.39     1601.81     93.25 o
   1   0   2    12289.07    12211.35    247.02 o
   2   0   2     1462.26     1457.44     67.29 o
   3   0   2    25812.26    26502.61    303.12 o
   4   0   2      435.02      464.01     42.40 o
   5   0   2     1443.25     1406.40     69.66 o
   6   0   2     2822.16     2882.20    108.70 o
   7   0   2     6626.43     6523.28    172.02 o
   8   0   2      566.08      559.30     52.99 o
   9   0   2     1119.90     1033.44     73.83 o
  10   0   2     1733.06     1625.90    107.70 o
  11   0   2     3889.43     4038.70    200.18 o
  12   0   2        1.39        7.63     17.02 o
  13   0   2      240.69      212.31     54.25 o
  14   0   2       50.97       10.65     18.77 o
  15   0   2        1.46       17.62     52.23 o
  16   0   2       19.70       16.77     40.27 o
  17   0   2       10.40       16.75     35.98 o
  18   0   2      107.14       54.65    108.79 o
  19   0   2        0.27       24.86     73.27 o
  20   0   2       32.80       41.14     99.24 o
  21   0   2      101.49      113.92    166.72 o
   1   1   2     8034.50     8008.90    150.17 o
   2   1   2     1751.75     1730.50     59.36 o
   3   1   2     2369.51     2314.05     64.14 o
   4   1   2     3296.45     3396.69     82.12 o
   5   1   2     1699.45     1671.52     55.78 o
   6   1   2       55.12       34.47     13.37 o
   7   1   2     4737.68     4765.24    120.08 o
   8   1   2      647.81      620.11     36.95 o
   9   1   2     1562.51     1503.27     55.57 o
  10   1   2        8.83       12.36      8.16 o
  11   1   2      256.42      206.68     24.08 o
  12   1   2       35.71       23.90     13.92 o
  13   1   2       62.46       70.91     30.62 o
  14   1   2       51.23       37.24     23.89 o
  15   1   2        8.82       17.30     17.44 o
  16   1   2       35.48       30.71     31.50 o
  17   1   2       28.61       24.36     37.50 o
  18   1   2        0.06       20.08     29.32 o
  19   1   2       34.32       34.78     85.44 o
  20   1   2       21.04        7.51     64.66 o
  21   1   2       23.32       62.52    127.65 o
   0   2   2     2340.20     2156.71    103.64 o
   1   2   2      995.80      912.38     52.88 o
   2   2   2     1940.08     2014.43     69.65 o
   3   2   2      138.40      116.21     24.04 o
   4   2   2        1.87        9.99     10.08 o
   5   2   2       26.68       23.95     11.24 o
   6   2   2     1160.69     1115.13     51.51 o
   7   2   2      347.30      392.20     56.54 o
   8   2   2      966.70      924.77     52.18 o
   9   2   2     1250.86     1205.77     58.78 o
  10   2   2      150.33      129.90     19.98 o
  11   2   2     1462.18     1635.64    140.17 o
  12   2   2      145.26      131.98     49.60 o
  13   2   2      108.77      110.91     45.92 o
  14   2   2      149.90       99.48     54.04 o
  15   2   2      442.58      436.06    115.93 o
  16   2   2       32.79       38.45     47.84 o
  17   2   2       47.53       41.81     44.84 o
  18   2   2        0.43       21.48     56.11 o
  19   2   2        2.38       43.56     84.55 o
   1   3   2     7018.37     6985.96    237.86 o
   2   3   2      157.86      120.61     36.52 o
   3   3   2     1473.30     1527.26    101.55 o
   4   3   2     1264.20     1250.14     82.69 o
   5   3   2     1334.90     1297.18     50.36 o
   6   3   2       84.44       72.65     26.04 o
   7   3   2       19.49       11.83      9.11 o
   8   3   2      850.77      836.17     69.89 o
   9   3   2     1053.23     1104.65     89.69 o
  10   3   2       49.24       59.01     47.98 o
  11   3   2      620.13      610.05    115.02 o
  12   3   2       23.92       22.16     27.82 o
  13   3   2        4.41       34.67     35.52 o
  14   3   2        9.30       25.71     25.82 o
  15   3   2      137.19      121.03     71.35 o
  16   3   2       22.47       37.10     42.67 o
  17   3   2       10.41       11.28     25.25 o
  18   3   2       59.49       45.23     52.91 o
   0   4   2     1209.80     1220.56    138.76 o
   1   4   2        4.19       12.38     12.15 o
   2   4   2      100.41       94.85     30.17 o
   3   4   2      780.84      810.48     68.57 o
   4   4   2      383.33      402.97     38.05 o
   5   4   2       32.93       36.32     23.60 o
   6   4   2       22.00       16.01     22.59 o
   7   4   2      251.11      251.60     55.33 o
   8   4   2       19.57       11.66     31.43 o
   9   4   2       11.23       26.47     31.80 o
  10   4   2       16.42       22.55     34.45 o
  11   4   2        0.79       24.98     36.92 o
  12   4   2       13.15       29.35     40.93 o
  13   4   2       49.77       32.59     47.80 o
  14   4   2       25.56       39.31     44.04 o
  15   4   2       25.00       14.07     20.55 o
  16   4   2       15.10        8.85     24.53 o
  17   4   2        0.66       25.16     61.47 o
  18   4   2       15.31       22.52     52.46 o
   1   5   2      143.64      135.21     41.09 o
   2   5   2       64.03       45.23     35.56 o
   3   5   2      303.86      379.35     76.99 o
   4   5   2        8.04       12.22     16.95 o
   5   5   2      416.91      468.07     76.29 o
   6   5   2       14.10       15.76     22.23 o
   7   5   2      248.48      245.52     85.83 o
   8   5   2       69.84       34.30     34.76 o
   9   5   2        0.35       14.09     21.03 o
  10   5   2       59.16       32.61     39.82 o
  11   5   2       66.79       37.36     47.77 o
  12   5   2       27.84       27.97     41.05 o
  13   5   2       32.53       44.41     50.15 o
  14   5   2        5.08       22.76     39.90 o
  15   5   2      104.44       56.15     83.34 o
   0   6   2       75.77       62.30     71.34 o
   1   6   2       86.15       46.89     41.24 o
   2   6   2        1.00       24.71     40.30 o
   3   6   2       18.91       31.92     41.02 o
   4   6   2      133.75      131.56     80.85 o
   5   6   2       72.51       44.35     58.91 o
   6   6   2       26.73       27.66     48.24 o
   7   6   2      351.57      406.24    129.56 o
   8   6   2       61.56       58.29     76.84 o
   9   6   2      108.92       85.26     82.68 o
  10   6   2       37.82       38.89     46.80 o
  11   6   2      113.74       93.06     85.86 o
  12   6   2        0.33       28.45     62.28 o
   1   7   2       30.89       35.72     40.27 o
   2   7   2       39.37       27.90     48.14 o
   3   7   2        0.18       14.78     59.90 o
   4   7   2       93.34      115.13    128.56 o
   5   7   2        2.89       14.73     65.77 o
   6   7   2        5.33       32.24     78.67 o
   1   1   3      429.96      442.55     39.77 o
   2   1   3    11385.93    11115.60    197.36 o
   3   1   3     1077.05     1040.47     49.73 o
   4   1   3      194.71      202.67     23.39 o
   5   1   3      842.91      826.80     46.91 o
   6   1   3     1919.83     1940.40     66.55 o
   7   1   3      376.86      355.30     30.78 o
   8   1   3     1930.22     1919.77     87.47 o
   9   1   3      281.98      294.66     32.44 o
  10   1   3      425.11      424.79     43.47 o
  11   1   3        0.01        3.99      7.82 o
  12   1   3     1872.55     1994.25     99.70 o
  13   1   3       61.24       61.09     28.81 o
  14   1   3       28.35       22.18     31.12 o
  15   1   3        1.10       18.03     26.38 o
  16   1   3        0.52       17.01     26.30 o
  17   1   3      114.49       63.89     90.50 o
  18   1   3       98.81       79.39     86.14 o
  19   1   3        3.35       17.15     51.06 o
  20   1   3        2.40       51.03    102.22 o
   0   2   3        1.95        1.77     17.96 o
   1   2   3     1148.40     1138.65     68.47 o
   2   2   3     1036.75      970.10     63.15 o
   3   2   3     1878.82     1909.93     90.12 o
   4   2   3     1947.57     1956.11     83.80 o
   5   2   3        4.39       11.74     10.38 o
   6   2   3      265.15      261.69     27.07 o
   7   2   3      751.60      716.19     42.07 o
   8   2   3     1034.44     1048.14     67.19 o
   9   2   3      312.79      300.23     39.04 o
  10   2   3     1863.92     1900.44     90.08 o
  11   2   3        8.25        9.86     12.58 o
  12   2   3       61.95       41.28     43.53 o
  13   2   3        2.56       15.13     26.52 o
  14   2   3      225.75      303.05     72.94 o
  15   2   3       10.63       18.73     37.28 o
  16   2   3       44.46       51.63     46.04 o
  17   2   3        3.30       15.65     32.66 o
  18   2   3      174.76      103.46    127.20 o
  19   2   3        0.00       35.01    110.06 o
   1   3   3     1428.41     1454.28    104.29 o
   2   3   3      953.48      977.04     82.10 o
   3   3   3      764.01      751.19     66.14 o
   4   3   3     3011.91     3198.47    159.52 o
   5   3   3     3604.02     3937.44    152.13 o
   6   3   3      431.45      397.67     37.18 o
   7   3   3      207.39      175.16     25.03 o
   8   3   3        2.11        5.99      7.46 o
   9   3   3      299.04      286.12     43.86 o
  10   3   3        8.97       31.19     42.80 o
  11   3   3        6.70       25.35     41.16 o
  12   3   3       30.12       15.85     33.38 o
  13   3   3      174.88      105.26     68.79 o
  14   3   3       21.97       20.61     31.34 o
  15   3   3       15.59       24.55     31.56 o
  16   3   3       14.04       24.44     45.62 o
  17   3   3       18.36       28.13     40.16 o
  18   3   3      104.94       71.99     92.90 o
   0   4   3     3534.95     3530.09    232.33 o
   1   4   3      481.22      507.65     65.95 o
   2   4   3      495.09      436.70     73.65 o
   3   4   3      569.81      594.62     86.32 o
   4   4   3     2236.20     2309.92    158.42 o
   5   4   3      251.47      256.41     55.97 o
   6   4   3     3910.12     4354.95    240.79 o
   7   4   3      229.28      256.30     58.98 o
   8   4   3       48.93       42.16     43.26 o
   9   4   3       30.83       31.40     37.52 o
  10   4   3     1241.12     1317.07    172.61 o
  11   4   3        3.00       37.33     40.68 o
  12   4   3        2.09       14.28     32.96 o
  13   4   3        0.16       28.76     38.20 o
  14   4   3       75.13       59.21     59.65 o
  15   4   3        7.73       30.81     53.73 o
  16   4   3       41.90       38.73     58.48 o
  17   4   3       41.74       40.12     68.81 o
  18   4   3        6.55       30.50     61.09 o
   1   5   3       41.72       32.83     24.94 o
   2   5   3     1247.69     1351.86    134.68 o
   3   5   3       43.51       36.60     29.26 o
   4   5   3       19.40       10.66      9.57 o
   5   5   3       80.43       58.28     32.10 o
   6   5   3      685.82      750.48    120.18 o
   7   5   3       48.63       58.47     57.83 o
   8   5   3       27.93       25.61     39.37 o
   9   5   3        5.51       26.31     37.86 o
  10   5   3        3.40       17.00     32.92 o
  11   5   3       35.04       37.17     39.80 o
  12   5   3      191.91      164.48    126.04 o
  13   5   3        0.01       23.28     51.36 o
  14   5   3       74.46       42.63     57.82 o
  15   5   3        1.19       16.59     62.23 o
   0   6   3       45.73        8.83     43.40 o
   1   6   3      149.37      138.08     82.14 o
   2   6   3      102.91      101.78     63.70 o
   3   6   3      154.54      136.64     91.92 o
   4   6   3       37.06       17.33     15.24 o
   5   6   3       25.93       34.71     45.31 o
   6   6   3       43.92       31.92     37.13 o
   7   6   3       84.18       69.18     52.14 o
   8   6   3       20.65       32.73     56.99 o
   9   6   3        5.20       27.48     44.19 o
  10   6   3        3.20       34.36     49.49 o
  11   6   3       41.19       27.58     45.34 o
  12   6   3        0.98       44.93     91.50 o
   1   7   3        7.67       34.95     56.78 o
   2   7   3      364.63      371.35    178.02 o
   3   7   3        3.95       21.21     44.56 o
   4   7   3      128.96      165.79    127.27 o
   5   7   3       85.06       95.62    132.51 o
   6   7   3      260.57      424.63    332.82 o
   0   0   4    21361.94    20673.03    612.57 o
   1   0   4    14940.07    14605.85    338.09 o
   2   0   4     1361.70     1344.34    121.55 o
   3   0   4    13542.73    13703.63    378.99 o
   4   0   4      279.28      239.06     41.03 o
   5   0   4     1405.61     1393.11     91.47 o
   6   0   4     1704.34     1729.99    104.73 o
   7   0   4     1889.43     1793.79    128.42 o
   8   0   4     5032.27     5166.77    231.89 o
   9   0   4     4103.11     4391.59    258.92 o
  10   0   4     1637.91     1566.48    162.41 o
  11   0   4     1063.77      911.39    128.88 o
  12   0   4      148.35      138.70     53.37 o
  13   0   4      417.54      407.58     87.60 o
  14   0   4        2.83       13.44     21.95 o
  15   0   4       32.04       27.20     38.89 o
  16   0   4       33.28       28.34     52.20 o
  17   0   4        0.20       27.84     68.38 o
  18   0   4       89.20       60.51     97.40 o
  19   0   4      135.31       67.18    109.56 o
  20   0   4      209.01       66.34    156.51 o
  21   0   4       70.19       81.52    101.45 o
   1   1   4     2044.96     1997.90     78.92 o
   2   1   4      506.77      485.40     40.78 o
   3   1   4     1528.76     1515.13     80.18 o
   4   1   4     2539.02     2610.29     96.38 o
   5   1   4        8.43       12.15     13.37 o
   6   1   4      846.74      823.68     51.91 o
   7   1   4     1234.25     1220.72     68.76 o
   8   1   4      938.10      928.15     70.73 o
   9   1   4     1036.80      968.77     63.18 o
  10   1   4     1389.25     1375.35     76.60 o
  11   1   4       84.99       54.24     21.26 o
  12   1   4      392.22      373.53     53.16 o
  13   1   4      116.13       93.98     36.25 o
  14   1   4        6.50        7.56     14.16 o
  15   1   4      124.43      105.42     47.35 o
  16   1   4       98.00       92.22     54.24 o
  17   1   4        0.37       34.13     53.13 o
  18   1   4        8.62       24.13     47.22 o
  19   1   4      105.09       49.09    118.47 o
  20   1   4       79.47      105.07    131.00 o
   0   2   4     2922.16     3056.83    222.60 o
   1   2   4      113.74       87.78     27.63 o
   2   2   4      478.94      460.45     55.59 o
   3   2   4     1422.42     1498.95     85.74 o
   4   2   4     1055.31     1069.55     71.43 o
   5   2   4       40.22       19.30     13.25 o
   6   2   4       32.09       20.17     17.02 o
   7   2   4      135.21      112.56     20.39 o
   8   2   4      193.84      151.02     25.82 o
   9   2   4      218.68      202.36     53.38 o
  10   2   4      294.24      297.81     52.32 o
  11   2   4      181.68      158.78     43.39 o
  12   2   4       97.67       93.75     41.53 o
  13   2   4        1.41        7.35     18.27 o
  14   2   4      168.91      138.37     59.36 o
  15   2   4       13.34       12.69     30.46 o
  16   2   4      143.65       84.26     69.49 o
  17   2   4       43.43       30.87     34.43 o
  18   2   4        5.96       10.52     43.91 o
  19   2   4      156.38      124.14    167.23 o
   1   3   4     2968.57     2914.18    147.49 o
   2   3   4      501.36      395.23     58.50 o
   3   3   4      877.44      815.41     75.91 o
   4   3   4     1236.57     1300.90    119.56 o
   5   3   4      487.66      478.17     62.58 o
   6   3   4      492.12      436.63     57.75 o
   7   3   4      279.32      240.02     35.70 o
   8   3   4     1667.18     1649.29     71.08 o
   9   3   4      443.11      396.55     55.13 o
  10   3   4      253.23      227.00     56.69 o
  11   3   4     1146.82     1271.40    164.48 o
  12   3   4      678.47      694.45    129.87 o
  13   3   4      194.51      158.66     78.66 o
  14   3   4        0.48       17.66     38.23 o
  15   3   4      214.02      227.23    104.69 o
  16   3   4       96.77       72.96     67.87 o
  17   3   4       21.25       34.68     49.18 o
  18   3   4       39.43       47.93     46.90 o
   0   4   4     1121.56     1178.07    194.53 o
   1   4   4       45.51       47.35     41.68 o
   2   4   4       59.13       39.73     24.05 o
   3   4   4     2216.89     2467.82    188.99 o
   4   4   4       95.98       57.18     29.58 o
   5   4   4       29.22       20.17     22.54 o
   6   4   4      335.68      359.81     70.42 o
   7   4   4     1836.92     1948.28    162.21 o
   8   4   4      576.03      529.74     98.94 o
   9   4   4       57.06       52.76     52.72 o
  10   4   4       68.73       31.49     55.75 o
  11   4   4      206.93      172.92     87.09 o
  12   4   4        0.68       28.67     41.43 o
  13   4   4        1.03       20.63     37.68 o
  14   4   4       37.16       29.18     61.46 o
  15   4   4        0.02       15.62     29.63 o
  16   4   4       17.66       18.28     29.20 o
  17   4   4       23.49       11.47     43.42 o
  18   4   4       76.45       44.49     75.04 o
   1   5   4       13.13        9.37     13.46 o
   2   5   4      112.30      127.03     46.31 o
   3   5   4      123.52       74.81     45.41 o
   4   5   4      315.31      301.56     70.28 o
   5   5   4       56.28       24.37     26.31 o
   6   5   4       14.46       11.91     26.10 o
   7   5   4      391.36      329.19    119.93 o
   8   5   4      633.85      714.57    169.06 o
   9   5   4       13.18       52.58     64.37 o
  10   5   4      203.05      152.89     90.93 o
  11   5   4        9.91       11.67     36.84 o
  12   5   4      114.54       91.04     68.99 o
  13   5   4        1.19       19.45     38.87 o
  14   5   4       25.06       43.77     62.18 o
   0   6   4      334.17      397.69    145.72 o
   1   6   4      106.21       80.02     64.71 o
   2   6   4       12.74       26.50     30.65 o
   3   6   4       72.86       73.16     58.92 o
   4   6   4      350.64      431.01    119.07 o
   5   6   4      166.19      114.54     67.81 o
   6   6   4      246.03      260.33    107.12 o
   7   6   4      101.85      118.39     79.73 o
   8   6   4        3.28       17.27     26.50 o
   9   6   4        3.39       24.34     48.51 o
  10   6   4      123.52      115.36     81.11 o
  11   6   4       36.93       36.42     84.06 o
  12   6   4       54.85       18.76     85.91 o
   1   7   4       73.63       48.83     51.43 o
   2   7   4       26.76       39.85     53.47 o
   3   7   4        6.46       13.82     53.99 o
   4   7   4       99.37       90.28    107.66 o
   5   7   4      184.23      162.16    141.35 o
   6   7   4        3.31       19.37    101.05 o
   1   1   5     2295.65     2177.22     94.96 o
   2   1   5     2269.97     2227.84    102.35 o
   3   1   5     1077.25     1114.87     72.02 o
   4   1   5      264.27      247.42     37.19 o
   5   1   5      213.36      199.64     32.49 o
   6   1   5     1215.29     1271.25     84.32 o
   7   1   5      952.63      956.85     73.95 o
   8   1   5      550.94      530.10     56.04 o
   9   1   5     1684.82     1627.68    116.62 o
  10   1   5      596.47      594.20     61.92 o
  11   1   5     1753.54     1838.32    125.78 o
  12   1   5      236.86      223.77     46.06 o
  13   1   5       85.10       62.81     60.00 o
  14   1   5       20.96       23.93     30.65 o
  15   1   5       70.59       64.94     42.87 o
  16   1   5       13.59        5.95     21.63 o
  17   1   5       28.08       34.85     54.89 o
  18   1   5        8.28       24.26     39.57 o
  19   1   5      175.36      200.20    242.35 o
  20   1   5       20.54      107.08    170.77 o
   0   2   5      229.87      220.12     74.74 o
   1   2   5      267.00      277.34     56.67 o
   2   2   5       84.27       51.75     32.48 o
   3   2   5      330.23      294.20     46.56 o
   4   2   5      264.47      289.09     46.50 o
   5   2   5      182.15      193.12     35.92 o
   6   2   5      224.79      222.29     39.08 o
   7   2   5       45.65       28.39     16.09 o
   8   2   5       21.28       11.94     10.31 o
   9   2   5       17.22        9.73     11.26 o
  10   2   5        7.45        7.76     17.30 o
  11   2   5      830.11      860.92    100.13 o
  12   2   5       34.69       18.76     22.98 o
  13   2   5     1094.12     1325.88    150.51 o
  14   2   5       13.32       36.31     30.40 o
  15   2   5        1.96       22.93     37.63 o
  16   2   5       59.25       46.53     49.44 o
  17   2   5      318.77      329.34    107.76 o
  18   2   5       67.23       28.84     50.36 o
  19   2   5        0.87       20.61     75.62 o
   1   3   5       45.70       53.17     30.62 o
   2   3   5     1475.34     1616.13    115.38 o
   3   3   5     3566.72     3678.77    203.08 o
   4   3   5      794.30      789.61     97.74 o
   5   3   5       12.72       17.38     26.68 o
   6   3   5      201.22      185.20     39.30 o
   7   3   5        5.16       13.05     13.99 o
   8   3   5       61.77       43.89     20.21 o
   9   3   5      140.03      103.74     48.97 o
  10   3   5      252.15      253.36     64.85 o
  11   3   5       48.98       47.11     43.02 o
  12   3   5       67.17       39.44     44.70 o
  13   3   5       15.03       24.91     42.87 o
  14   3   5      171.81      119.61     79.25 o
  15   3   5       15.74       22.05     37.34 o
  16   3   5        4.71        8.82     31.24 o
  17   3   5       89.61       76.69     61.98 o
  18   3   5        3.92       26.85     42.86 o
  19   3   5        1.97        7.10     77.33 o
   0   4   5      392.08      391.67    122.82 o
   1   4   5     1830.73     1882.81    168.94 o
   2   4   5        5.70        6.86      6.22 o
   3   4   5     2526.80     2716.41    201.42 o
   4   4   5        7.47       20.54     31.15 o
   5   4   5        0.00       23.50     29.98 o
   6   4   5      113.86      111.53     48.62 o
   7   4   5     1157.22     1209.31    117.46 o
   8   4   5       23.86       23.06     26.73 o
   9   4   5      745.86      683.32    145.49 o
  10   4   5       65.85       48.49     49.42 o
  11   4   5      126.96      118.04     80.11 o
  12   4   5       10.35       15.83     37.77 o
  13   4   5      105.43       90.81     77.04 o
  14   4   5       34.08       31.44     43.14 o
  15   4   5       27.31       47.40     72.78 o
  16   4   5        0.40       14.87     35.75 o
  17   4   5       30.44       29.16     56.84 o
  18   4   5        0.85       25.60     77.53 o
   1   5   5      324.99      335.86     64.69 o
   2   5   5      250.73      201.18     61.02 o
   3   5   5       93.17       73.94     47.36 o
   4   5   5        0.12       17.41     24.21 o
   5   5   5      828.16      828.80    112.91 o
   6   5   5        5.61       21.67     34.93 o
   7   5   5      190.61      130.11     78.78 o
   8   5   5        5.70       24.84     41.80 o
   9   5   5      591.41      558.12    153.66 o
  10   5   5       32.96       23.55     42.38 o
  11   5   5        1.27       11.64     41.61 o
  12   5   5        0.00       22.23     49.43 o
  13   5   5       35.79       28.91     53.22 o
  14   5   5       24.95       34.32     43.66 o
   0   6   5        0.40       14.06     45.97 o
   1   6   5        7.43       23.96     38.16 o
   2   6   5        0.34       16.06     32.16 o
   3   6   5        0.02       17.11     29.01 o
   4   6   5        0.94       19.54     28.82 o
   5   6   5        0.17       34.03     37.81 o
   6   6   5        2.44        0.13     21.49 o
   7   6   5        9.68       21.57     39.77 o
   8   6   5        7.46        7.83     25.59 o
   9   6   5        7.46       15.27     29.69 o
  10   6   5        6.20       32.51     47.92 o
  11   6   5        0.00       21.95     66.84 o
  12   6   5        5.20       22.28     40.24 o
   1   7   5      311.67      346.45    127.98 o
   2   7   5        8.35        3.48     38.25 o
   3   7   5      220.56      140.35    120.54 o
   4   7   5        2.11       37.95     89.77 o
   5   7   5      342.42      378.03    207.10 o
   0   0   6    36326.66    36162.71   1031.72 o
   1   0   6      369.03      346.06     63.83 o
   2   0   6       44.47       21.58     31.10 o
   3   0   6      340.48      241.96     53.22 o
   4   0   6      282.11      212.52     65.06 o
   5   0   6       35.08       13.05     24.25 o
   6   0   6        1.62        6.78     18.04 o
   7   0   6      289.61      235.62     68.63 o
   8   0   6      698.79      851.17    126.79 o
   9   0   6        4.54        3.03     19.55 o
  10   0   6     3220.79     3289.66    256.93 o
  11   0   6      910.75      914.04    142.90 o
  12   0   6      145.60      138.37     64.88 o
  13   0   6      509.79      498.46    100.07 o
  14   0   6       97.19       58.90     42.20 o
  15   0   6       32.31       28.70     45.63 o
  16   0   6        0.18       23.29     76.32 o
  17   0   6       11.44       17.05     66.98 o
  18   0   6        8.97        4.02     56.22 o
  19   0   6        2.79       28.95     77.63 o
  20   0   6       66.42       49.62    114.79 o
  21   0   6        0.20       21.98     75.62 o
   1   1   6     3732.27     3861.10    174.99 o
   2   1   6       97.51       96.78     31.54 o
   3   1   6       41.26       52.07     26.04 o
   4   1   6      420.15      386.43     52.26 o
   5   1   6      295.93      298.59     47.66 o
   6   1   6      491.16      475.28     58.29 o
   7   1   6     1884.90     1891.98    110.95 o
   8   1   6      127.57      111.80     30.55 o
   9   1   6      963.30      915.04     81.10 o
  10   1   6     1147.51     1152.32     90.75 o
  11   1   6        2.63       15.26     22.55 o
  12   1   6      170.63      170.06     60.13 o
  13   1   6      113.77      103.11     41.35 o
  14   1   6        4.63        6.63     20.98 o
  15   1   6        2.34       12.75     22.86 o
  16   1   6        0.18       26.35     37.50 o
  17   1   6        9.72       23.06     52.75 o
  18   1   6       37.45       16.67     25.30 o
  19   1   6      104.72       62.76    146.28 o
  20   1   6        0.08       19.06     66.51 o
   0   2   6        0.50       15.07     32.12 o
   1   2   6      509.63      611.17     81.37 o
   2   2   6     1175.44     1204.08    110.34 o
   3   2   6      103.35       84.72     36.88 o
   4   2   6      166.16      190.16     48.26 o
   5   2   6      389.41      396.78     55.93 o
   6   2   6       28.20       16.81     20.42 o
   7   2   6      266.45      245.90     43.79 o
   8   2   6      194.90      166.40     35.01 o
   9   2   6      112.76      115.25     28.75 o
  10   2   6      957.74      999.58    131.00 o
  11   2   6       90.15       91.78     49.36 o
  12   2   6      100.14       65.13     32.81 o
  13   2   6       36.17       26.50     29.49 o
  14   2   6      238.47      247.92     81.55 o
  15   2   6       74.20       56.84     49.19 o
  16   2   6        2.82       18.68     30.76 o
  17   2   6      113.85       74.83     54.86 o
  18   2   6        1.56       60.07     64.56 o
  19   2   6       31.77       51.36    112.24 o
   1   3   6     1334.69     1446.44    136.78 o
   2   3   6     1141.14     1104.36    120.25 o
   3   3   6      100.95       93.18     43.20 o
   4   3   6      146.89      122.64     44.36 o
   5   3   6      237.37      218.49     58.25 o
   6   3   6      300.40      313.30     66.72 o
   7   3   6       23.71       18.05     27.57 o
   8   3   6      379.69      340.38     65.54 o
   9   3   6      218.13      212.27     71.62 o
  10   3   6       40.93       33.63     25.04 o
  11   3   6      288.64      300.11    106.47 o
  12   3   6      119.98      158.13     79.97 o
  13   3   6        0.63       20.41     33.49 o
  14   3   6       42.34       29.10     40.28 o
  15   3   6       80.30       26.28     39.12 o
  16   3   6        1.25       23.02     38.42 o
  17   3   6        3.81       25.25     40.91 o
  18   3   6       96.58       55.46     64.54 o
  19   3   6       28.16       88.69    118.77 o
   0   4   6      261.18      234.62    105.48 o
   1   4   6      162.51      127.78     55.22 o
   2   4   6      153.85      154.31     59.47 o
   3   4   6      370.73      394.75     85.22 o
   4   4   6       66.65       64.86     47.24 o
   5   4   6       47.30       30.67     32.93 o
   6   4   6        3.93       14.56     23.52 o
   7   4   6      504.69      478.86     85.81 o
   8   4   6      152.84      170.59     65.29 o
   9   4   6       52.93       29.81     43.17 o
  10   4   6        1.88       12.85     32.23 o
  11   4   6      387.23      334.42    119.63 o
  12   4   6       17.93       27.44     45.71 o
  13   4   6        2.25       14.94     40.54 o
  14   4   6        1.28       13.95     26.24 o
  15   4   6       13.77       40.21     44.87 o
  16   4   6        1.38       68.67     78.18 o
  17   4   6        0.35       38.81     50.18 o
  18   4   6        7.27       38.03     75.92 o
   1   5   6      212.71      181.77     71.93 o
   2   5   6      434.08      457.37    102.93 o
   3   5   6       67.09       36.87     43.52 o
   4   5   6       69.40       52.38     38.09 o
   5   5   6       84.68       89.30     50.69 o
   6   5   6        8.08        9.64     22.54 o
   7   5   6      133.69       65.14     44.51 o
   8   5   6      158.16      128.73     66.76 o
   9   5   6        1.29       32.12     44.00 o
  10   5   6       40.15       30.51     42.43 o
  11   5   6        6.19       37.68     47.03 o
  12   5   6       23.36       37.70     48.67 o
  13   5   6        0.06       13.35     35.89 o
  14   5   6        2.71       13.33     31.49 o
   0   6   6        3.69       19.39     60.61 o
   1   6   6      177.14      152.05     88.72 o
   2   6   6        0.02       38.02     42.63 o
   3   6   6      116.20       53.36     54.78 o
   4   6   6       38.61       44.80     35.46 o
   5   6   6       15.29       15.39     35.61 o
   6   6   6       61.14       27.13     46.05 o
   7   6   6       26.28       32.11     49.98 o
   8   6   6       64.09       77.56     77.74 o
   9   6   6       87.35       54.10     61.80 o
  10   6   6      130.79       85.21    118.81 o
  11   6   6        1.42       13.40     43.76 o
  12   6   6       18.89       27.74     69.25 o
   1   7   6        0.95       37.96     53.22 o
   2   7   6        4.49       27.48     37.16 o
   3   7   6       28.96       36.71     74.67 o
   4   7   6       25.26       21.91     69.32 o
   1   1   7     2081.08     2200.70    142.95 o
   2   1   7       50.45       11.76     22.44 o
   3   1   7     2980.49     3225.62    172.67 o
   4   1   7      415.88      380.66     66.00 o
   5   1   7       48.06       33.37     29.86 o
   6   1   7      405.07      473.39     69.65 o
   7   1   7       35.55       16.35     20.82 o
   8   1   7      947.86      957.28    100.41 o
   9   1   7      275.51      230.12     52.90 o
  10   1   7       71.79       72.16     34.65 o
  11   1   7        0.04       13.10     19.71 o
  12   1   7      733.04      778.50    121.17 o
  13   1   7      246.43      169.72     61.96 o
  14   1   7      258.10      244.99     68.93 o
  15   1   7        6.38       15.12     31.48 o
  16   1   7        3.36       14.37     21.20 o
  17   1   7       11.05       29.79     44.08 o
  18   1   7       96.32      224.55    238.83 o
  19   1   7       47.53       50.02    117.77 o
  20   1   7        0.00       22.55     59.27 o
   0   2   7      506.11      431.12    110.90 o
   1   2   7       22.28       24.98     26.60 o
   2   2   7     1259.71     1278.30    119.63 o
   3   2   7     1402.05     1561.00    132.17 o
   4   2   7      748.79      730.05     94.08 o
   5   2   7      341.63      349.36     66.08 o
   6   2   7       13.40       10.73     18.16 o
   7   2   7        6.63       19.25     20.24 o
   8   2   7      226.88      203.89     42.78 o
   9   2   7        3.71        6.68     14.38 o
  10   2   7     1236.47     1364.11    129.88 o
  11   2   7     1026.14     1046.38    141.67 o
  12   2   7      528.69      480.42     98.89 o
  13   2   7       42.12       40.03     35.66 o
  14   2   7       26.48       17.55     29.67 o
  15   2   7      387.47      371.67    111.80 o
  16   2   7      119.99       56.06     48.71 o
  17   2   7        5.79        3.08     37.41 o
  18   2   7       13.80       37.19     75.42 o
   1   3   7       59.43       72.62     47.03 o
   2   3   7      176.54      136.92     55.74 o
   3   3   7      452.52      461.96     84.69 o
   4   3   7      131.39      138.62     54.39 o
   5   3   7      204.29      196.24     55.34 o
   6   3   7      326.39      337.43     79.61 o
   7   3   7        0.94       16.33     30.70 o
   8   3   7        8.54        8.65     18.75 o
   9   3   7      231.84      241.94     78.21 o
  10   3   7       25.92        8.12     19.95 o
  11   3   7       41.96       21.70     40.47 o
  12   3   7       15.06       14.64     34.58 o
  13   3   7      265.76      275.61    106.70 o
  14   3   7       85.39       35.02     48.62 o
  15   3   7       37.22       40.70     47.67 o
  16   3   7       28.67       17.09     27.98 o
  17   3   7        5.87       15.15     39.49 o
  18   3   7       12.21        1.34     50.83 o
   0   4   7     1544.53     1645.40    254.45 o
   1   4   7      769.99      784.49    127.87 o
   2   4   7        1.79       15.54     33.67 o
   3   4   7      995.68     1010.02    139.39 o
   4   4   7     1337.02     1467.33    168.28 o
   5   4   7       31.71       19.27     28.17 o
   6   4   7      332.63      330.95     80.07 o
   7   4   7      177.67      155.16     53.64 o
   8   4   7       70.68       65.02     77.01 o
   9   4   7      299.21      279.08    135.06 o
  10   4   7       64.03       64.87     57.19 o
  11   4   7       11.23       58.75     65.99 o
  12   4   7        8.13       38.00     49.47 o
  13   4   7       64.45       39.08     50.46 o
  14   4   7       40.17       52.21     52.51 o
  15   4   7        0.00       14.48     33.57 o
  16   4   7       19.04       16.16     48.19 o
  17   4   7       14.17       23.08     67.95 o
   1   5   7       51.85       40.99     41.69 o
   2   5   7      205.17      240.76     79.98 o
   3   5   7       19.42       24.81     33.17 o
   4   5   7        5.98       22.99     34.83 o
   5   5   7       10.63       39.27     41.45 o
   6   5   7      191.12      164.24     77.39 o
   7   5   7       15.49       29.76     40.05 o
   8   5   7       66.54       31.81     41.86 o
   9   5   7       32.62       31.45     45.55 o
  10   5   7       35.89       36.27     56.39 o
  11   5   7        0.01        3.05     27.50 o
  12   5   7       71.52       50.19     64.91 o
  13   5   7        8.19       46.77     57.99 o
  14   5   7        3.96       10.92     58.30 o
   0   6   7       20.49       66.37     84.33 o
   1   6   7        1.29       14.33     40.09 o
   2   6   7        9.21       21.37     40.39 o
   3   6   7        0.43       23.97     29.72 o
   4   6   7       71.81       66.47     49.57 o
   5   6   7        2.03       43.32     47.75 o
   6   6   7       17.70       28.47     50.51 o
   7   6   7        1.36       28.90     42.76 o
   8   6   7        2.78       34.68     53.24 o
   9   6   7       14.33       36.30     57.45 o
  10   6   7       10.99        7.04     54.14 o
  11   6   7       23.93       27.78     70.26 o
   1   7   7       10.92       15.92     51.02 o
   2   7   7      337.17      336.45    140.35 o
   3   7   7        0.55       21.11     66.42 o
   4   7   7       64.23       38.60    110.06 o
   0   0   8        0.53       15.14     83.66 o
   1   0   8    13175.89    13751.88    538.60 o
   2   0   8     7585.64     8168.66    397.09 o
   3   0   8    13220.78    14011.78    550.96 o
   4   0   8        1.86       14.38     28.99 o
   5   0   8      992.94     1022.18    148.56 o
   6   0   8     1232.75     1319.73    169.68 o
   7   0   8     3398.89     3468.91    273.61 o
   8   0   8     2907.82     2987.49    260.41 o
   9   0   8       14.42       13.81     32.46 o
  10   0   8       89.01       79.82     52.38 o
  11   0   8     1338.99     1225.83    188.90 o
  12   0   8      377.85      363.15    105.36 o
  13   0   8      228.62      200.58     86.79 o
  14   0   8      217.19      167.00    124.28 o
  15   0   8       35.78       15.13     34.60 o
  16   0   8      183.94      288.12    245.20 o
  17   0   8      239.51      164.79    171.59 o
  18   0   8        4.81       48.82    123.26 o
  19   0   8       14.41       14.31     53.24 o
  20   0   8       51.01       58.23     96.93 o
   1   1   8     1304.53     1260.65    116.83 o
   2   1   8     9124.98     9790.03    339.05 o
   3   1   8      370.41      354.24     65.73 o
   4   1   8     1031.68     1080.67    109.21 o
   5   1   8       29.27       38.86     28.56 o
   6   1   8       12.37       10.03     14.49 o
   7   1   8      642.03      623.40     87.07 o
   8   1   8      365.28      397.58     68.58 o
   9   1   8     1779.72     1808.39    145.68 o
  10   1   8      498.53      523.48     83.90 o
  11   1   8      256.71      241.43     59.90 o
  12   1   8       94.92       34.02     41.61 o
  13   1   8      659.30      623.39    117.80 o
  14   1   8      271.08      238.60     83.78 o
  15   1   8       44.44       37.58     40.59 o
  16   1   8       17.40       40.54     55.00 o
  17   1   8       95.22       57.86     76.58 o
  18   1   8        5.39       28.95     76.59 o
  19   1   8        6.33       15.21     75.45 o
   0   2   8     1055.49     1233.64    176.74 o
   1   2   8     1319.69     1420.47    132.05 o
   2   2   8       36.00       23.00     27.88 o
   3   2   8       27.87       25.17     28.92 o
   4   2   8       25.71       43.86     32.56 o
   5   2   8      275.22      274.72     61.50 o
   6   2   8       23.31       18.74     29.87 o
   7   2   8      199.03      209.31     52.50 o
   8   2   8       39.40       27.43     26.41 o
   9   2   8      347.27      346.00     68.93 o
  10   2   8      224.61      146.20     54.64 o
  11   2   8      546.08      575.42    112.62 o
  12   2   8      166.35      171.34     66.25 o
  13   2   8       85.68       68.77     64.55 o
  14   2   8        2.24       34.38     30.51 o
  15   2   8      121.99       97.51     62.66 o
  16   2   8       54.32       28.07     43.43 o
  17   2   8       34.35       31.41     55.75 o
  18   2   8        6.23       18.23     56.78 o
   1   3   8     2189.79     2103.18    175.80 o
   2   3   8       36.13       36.90     43.07 o
   3   3   8       80.89       78.38     43.42 o
   4   3   8      113.91      102.52     45.52 o
   5   3   8     1982.20     2023.96    170.92 o
   6   3   8       21.86       29.21     20.12 o
   7   3   8      126.75      100.20     56.11 o
   8   3   8       35.18       42.82     28.98 o
   9   3   8     1858.56     1903.24    204.44 o
  10   3   8        7.61       16.10     34.25 o
  11   3   8      514.28      535.78    190.48 o
  12   3   8        1.40       14.38     44.42 o
  13   3   8      242.50      234.88    103.24 o
  14   3   8       18.53       22.05     35.93 o
  15   3   8      182.45      211.80     93.20 o
  16   3   8        0.01       19.16     33.70 o
  17   3   8        5.04       48.59     57.99 o
  18   3   8        0.95        9.45     97.97 o
   0   4   8     1274.80     1432.83    243.65 o
   1   4   8      179.80      143.22     71.47 o
   2   4   8       55.37       47.85     40.29 o
   3   4   8      415.44      423.52     95.42 o
   4   4   8      116.46       89.87     51.60 o
   5   4   8       70.41       36.66     31.42 o
   6   4   8        1.92       16.22     28.27 o
   7   4   8      126.60      117.87     64.77 o
   8   4   8      101.92       44.13     50.94 o
   9   4   8        7.46        4.36     42.12 o
  10   4   8      225.42      220.39    120.08 o
  11   4   8       27.99       35.87     58.76 o
  12   4   8        0.04       11.69     33.52 o
  13   4   8      139.67      132.66     81.71 o
  14   4   8        0.00       52.16     53.94 o
  15   4   8        1.17       15.60     34.71 o
  16   4   8       19.87       55.95    110.40 o
  17   4   8       46.05       23.79     76.69 o
   1   5   8      106.73       87.41     59.81 o
   2   5   8      492.65      434.90    118.19 o
   3   5   8       63.39       65.77     52.13 o
   4   5   8       98.02      104.03     63.13 o
   5   5   8      142.61      144.29     73.24 o
   6   5   8       15.85       24.04     43.65 o
   7   5   8      249.39      211.00    125.81 o
   8   5   8       32.79       23.99     40.59 o
   9   5   8        0.09       31.05     38.07 o
  10   5   8        0.41       30.28     51.95 o
  11   5   8      153.05      162.36    112.37 o
  12   5   8        0.74       16.04     40.13 o
  13   5   8       17.93       20.74     34.36 o
   0   6   8        1.65       10.26     45.66 o
   1   6   8        0.14       31.26     42.36 o
   2   6   8        0.15       18.75     33.06 o
   3   6   8      139.41      157.22     83.42 o
   4   6   8        8.74       22.88     37.14 o
   5   6   8       16.19       11.05     32.51 o
   6   6   8       19.82       48.42     59.47 o
   7   6   8      359.00      451.91    203.10 o
   8   6   8        0.02       19.03     32.50 o
   9   6   8       47.52       54.45     87.92 o
  10   6   8        0.02        7.97     55.15 o
  11   6   8       67.89       64.06    105.54 o
   1   7   8       77.72       61.39     66.98 o
   2   7   8        4.34       39.06     61.63 o
   3   7   8       20.69       28.78     96.02 o
   1   1   9     4675.73     5023.16    248.38 o
   2   1   9     4421.49     4790.20    242.59 o
   3   1   9        8.81       10.44     21.02 o
   4   1   9      123.09      107.49     47.91 o
   5   1   9     1276.36     1306.15    142.81 o
   6   1   9        2.75       12.72     23.88 o
   7   1   9      125.83      112.93     46.16 o
   8   1   9      993.48      989.43    114.27 o
   9   1   9      870.14      895.51    110.35 o
  10   1   9       18.48       15.88     24.56 o
  11   1   9      764.40      784.82    105.78 o
  12   1   9     1352.21     1417.46    173.13 o
  13   1   9       37.61       29.40     33.78 o
  14   1   9      131.05       75.68     57.89 o
  15   1   9      415.90      432.34    133.77 o
  16   1   9      149.24      168.69     92.44 o
  17   1   9        0.05       23.70     50.14 o
  18   1   9        1.24       12.10     64.66 o
  19   1   9      213.79       67.28    165.52 o
   0   2   9      229.70      220.86     86.85 o
   1   2   9       27.43       20.00     29.89 o
   2   2   9       54.98       60.22     41.43 o
   3   2   9     2992.07     3078.13    201.65 o
   4   2   9       21.33       33.50     38.37 o
   5   2   9     1659.26     1743.71    152.74 o
   6   2   9        2.17       10.16     21.73 o
   7   2   9     1983.52     2021.16    164.63 o
   8   2   9      989.24     1037.06    123.62 o
   9   2   9     1002.41     1105.64    134.91 o
  10   2   9      226.11      210.38     62.97 o
  11   2   9      707.45      633.05    121.21 o
  12   2   9      344.97      303.91     97.99 o
  13   2   9      683.83      701.29    187.37 o
  14   2   9      163.54      171.54     95.74 o
  15   2   9        0.09       21.23     39.65 o
  16   2   9       23.74       33.83     53.67 o
  17   2   9       30.99       55.20     75.91 o
  18   2   9       38.45       18.89     32.01 o
   1   3   9      230.60      245.43     73.92 o
   2   3   9      145.76      115.54     53.06 o
   3   3   9      141.99      139.10     55.75 o
   4   3   9       29.49       26.32     34.80 o
   5   3   9      513.25      555.91     99.63 o
   6   3   9       85.65       86.86     41.60 o
   7   3   9        3.63        8.99     17.32 o
   8   3   9      324.87      269.36     70.96 o
   9   3   9        0.37        9.50     23.83 o
  10   3   9      150.08      119.76     78.88 o
  11   3   9      296.70      251.66    123.48 o
  12   3   9      118.32       65.48     68.76 o
  13   3   9       55.41       44.39     62.53 o
  14   3   9       79.38       43.91     50.44 o
  15   3   9       16.75       55.38     63.19 o
  16   3   9        1.66       21.77     31.98 o
  17   3   9        0.10       41.70     75.80 o
  18   3   9        1.52       19.73     71.67 o
   0   4   9     4341.97     4473.68    406.30 o
   1   4   9      273.81      261.48     83.61 o
   2   4   9      118.83       98.54     55.80 o
   3   4   9      507.91      477.23    105.98 o
   4   4   9     1538.15     1609.20    172.01 o
   5   4   9      154.46      127.51     65.89 o
   6   4   9      548.53      531.26    103.83 o
   7   4   9      534.59      475.55    123.69 o
   8   4   9        2.69       12.25     32.91 o
   9   4   9        0.76       20.06     44.66 o
  10   4   9      269.70      327.14    146.04 o
  11   4   9       48.25       38.19     72.20 o
  12   4   9       80.54       91.59     71.45 o
  13   4   9       34.23       73.08     62.44 o
  14   4   9       22.92       40.22     46.37 o
  15   4   9       14.12       40.86     63.42 o
  16   4   9       48.49       58.97    111.40 o
   1   5   9      449.04      492.32    119.64 o
   2   5   9        1.33       11.78     32.49 o
   3   5   9       98.49       56.43     76.00 o
   4   5   9       47.59       44.70     41.76 o
   5   5   9      267.35      225.62     98.60 o
   6   5   9       63.92       76.89     76.03 o
   7   5   9       19.20       14.09     55.21 o
   8   5   9       93.22       99.98    104.70 o
   9   5   9      165.72      155.48     89.31 o
  10   5   9        8.06       14.89     43.05 o
  11   5   9      150.02       40.71     94.49 o
  12   5   9       81.34       66.89     69.63 o
   0   6   9        6.83       15.79     47.77 o
   1   6   9        1.39       29.24     43.44 o
   2   6   9        2.23       21.30     33.47 o
   3   6   9        9.72       20.62     35.92 o
   4   6   9        7.25        6.35     29.30 o
   5   6   9        2.67       15.09     43.50 o
   6   6   9        1.12       28.50     47.74 o
   7   6   9        0.37       27.08     45.73 o
   8   6   9       16.63       23.73     55.87 o
   9   6   9        0.37       13.70     46.97 o
  10   6   9        0.07       31.53    105.77 o
   1   7   9       54.74       51.02     67.45 o
   2   7   9       36.30       27.81     52.58 o
   3   7   9       38.19       64.90    152.28 o
   0   0  10    21934.91    23656.19   1068.30 o
   1   0  10        1.16       13.15     33.62 o
   2   0  10     1364.53     1262.10    181.91 o
   3   0  10      299.84      300.99    100.38 o
   4   0  10     3479.96     3485.39    298.42 o
   5   0  10      714.26      660.33    137.23 o
   6   0  10      579.95      513.19    120.91 o
   7   0  10       56.89       61.99     73.26 o
   8   0  10     1320.47     1335.80    194.22 o
   9   0  10      768.91      793.53    153.22 o
  10   0  10     2891.32     3108.02    344.61 o
  11   0  10       81.17       79.79     68.47 o
  12   0  10        9.49       11.68     29.99 o
  13   0  10      152.79      114.24     80.26 o
  14   0  10      558.96      601.41    230.42 o
  15   0  10       21.71       14.04     61.31 o
  17   0  10      128.13       46.20    127.15 o
  18   0  10      220.16      284.54    271.10 o
  19   0  10       32.80       52.97    109.93 o
   1   1  10     2255.06     2243.92    172.16 o
   2   1  10     1470.19     1372.26    139.02 o
   3   1  10      648.43      701.31     99.37 o
   4   1  10      650.48      582.84     93.72 o
   5   1  10     1047.14     1045.22    120.54 o
   6   1  10     1078.18     1199.85    131.04 o
   7   1  10      225.24      246.68     65.73 o
   8   1  10      210.92      169.45     59.57 o
   9   1  10      307.90      269.91     69.13 o
  10   1  10      667.67      689.45    102.41 o
  11   1  10      129.96      117.56     54.24 o
  12   1  10      146.00      112.27     56.95 o
  13   1  10       17.02       32.67     41.14 o
  14   1  10        9.45       26.20     34.39 o
  15   1  10       49.59       34.96     50.59 o
  16   1  10        4.75       45.13     69.71 o
  17   1  10        8.51       11.58     47.74 o
  18   1  10       17.67       58.47    117.13 o
   0   2  10       19.39       12.15     31.86 o
   1   2  10      387.71      379.90     80.21 o
   2   2  10      171.97      177.53     57.70 o
   3   2  10      130.93      150.38     53.95 o
   4   2  10      316.50      262.97     73.64 o
   5   2  10      170.62      142.76     53.51 o
   6   2  10     1686.41     1821.49    167.43 o
   7   2  10       49.02       53.12     43.74 o
   8   2  10      310.27      273.22     73.31 o
   9   2  10        3.03       22.91     26.90 o
  10   2  10      865.69      881.30    145.41 o
  11   2  10      171.94      176.24     75.84 o
  12   2  10      123.14       83.89     61.82 o
  13   2  10       11.97       17.52     52.69 o
  14   2  10      166.53      149.26    108.14 o
  15   2  10        2.23       21.28     33.59 o
  16   2  10        4.27       42.11     43.95 o
  17   2  10        0.22       37.77     61.99 o
  18   2  10       18.28       37.02     89.76 o
   1   3  10        0.06        9.71     24.72 o
   2   3  10     5020.12     5299.91    310.09 o
   3   3  10      269.35      276.12     83.25 o
   4   3  10      320.89      295.84     75.89 o
   5   3  10      147.19      134.25     62.68 o
   6   3  10      951.69      948.95    128.64 o
   7   3  10       39.98       22.21     31.00 o
   8   3  10      568.85      569.36     99.91 o
   9   3  10       73.06       37.04     50.57 o
  10   3  10        2.15        6.19     21.77 o
  11   3  10       19.69       24.60     58.45 o
  12   3  10      440.26      391.54    148.19 o
  13   3  10       28.19       13.60     40.58 o
  14   3  10      153.96      141.50    152.95 o
  15   3  10        0.27        4.19     32.17 o
  16   3  10      112.88      148.83    108.62 o
  17   3  10        0.95       31.27     48.73 o
   0   4  10      340.12      354.11    133.33 o
   1   4  10      660.76      647.81    121.85 o
   2   4  10      196.03      207.46     77.99 o
   3   4  10       40.44       17.37     28.52 o
   4   4  10       20.00       20.51     27.48 o
   5   4  10      155.38      111.92     68.11 o
   6   4  10       73.03       77.90     58.24 o
   7   4  10        3.99       37.02     46.48 o
   8   4  10       95.98       90.85     59.13 o
   9   4  10       44.98       30.19     51.20 o
  10   4  10      139.56      145.45    142.84 o
  11   4  10       47.12       37.33     66.58 o
  12   4  10       16.27       26.28     55.35 o
  13   4  10       33.30       17.49     39.28 o
  14   4  10        0.01        2.83     36.80 o
  15   4  10       19.20       14.07    103.39 o
   1   5  10      272.53      271.13     94.55 o
   2   5  10      130.55      130.57    124.89 o
   3   5  10        7.73       18.25     35.78 o
   4   5  10       33.06       37.38     45.27 o
   5   5  10      141.10       81.80     69.99 o
   6   5  10       90.69       38.89     61.42 o
   7   5  10       24.10       22.11     27.33 o
   8   5  10      107.01      112.18    123.85 o
   9   5  10      114.75       60.99     91.37 o
  10   5  10        0.25       36.89     55.96 o
  11   5  10        5.94       26.68     53.26 o
  12   5  10       17.71       80.43     92.31 o
   0   6  10       23.69       37.78     86.81 o
   1   6  10        2.61       23.23     36.80 o
   2   6  10       28.17       24.56     36.20 o
   3   6  10        0.99       21.13     52.59 o
   4   6  10       27.48       42.89     73.12 o
   5   6  10       41.94       36.25     82.48 o
   6   6  10      313.17      160.68     91.19 o
   7   6  10        0.09       -4.33     25.03 o
   8   6  10       10.10       52.23    105.44 o
   9   6  10       22.21       81.05    117.94 o
   1   7  10        1.63       34.99     79.71 o
   2   7  10        6.95       40.74     99.58 o
   1   1  11     3006.26     3115.60    211.30 o
   2   1  11      294.61      311.72     75.61 o
   3   1  11      310.18      286.05     81.85 o
   4   1  11     1390.14     1430.04    145.97 o
   5   1  11     1461.28     1527.04    152.12 o
   6   1  11      335.71      315.89     88.54 o
   7   1  11      327.37      336.29     73.48 o
   8   1  11      103.58      101.52     43.88 o
   9   1  11      918.82      938.46    123.63 o
  10   1  11      158.18      136.53     53.29 o
  11   1  11      295.87      278.78     71.43 o
  12   1  11       57.52       29.90     35.03 o
  13   1  11       82.97       74.15     53.08 o
  14   1  11       46.61       34.10     39.15 o
  15   1  11       38.22       32.40     80.65 o
  16   1  11       74.32       45.80    132.11 o
  17   1  11       15.68        7.01     37.53 o
  18   1  11        3.22       27.64    115.36 o
   0   2  11     1335.75     1399.33    211.68 o
   1   2  11      686.43      654.61    103.91 o
   2   2  11      850.33      905.01    124.80 o
   3   2  11      810.74      803.40    118.88 o
   4   2  11      125.82       95.69     47.14 o
   5   2  11        0.03        0.60     18.60 o
   6   2  11        6.91       14.93     26.31 o
   7   2  11      344.07      350.35     82.84 o
   8   2  11        4.61       27.47     28.60 o
   9   2  11      325.17      309.56     75.10 o
  10   2  11      131.98      164.07     72.84 o
  11   2  11      213.80      224.32     94.95 o
  12   2  11      320.13      275.24     92.35 o
  13   2  11      491.78      654.75    191.60 o
  14   2  11       31.77       11.28     37.05 o
  15   2  11        0.05       15.01     51.88 o
  16   2  11        0.88       21.03     47.39 o
  17   2  11       76.36       69.49    108.02 o
  18   2  11        6.05       71.87    120.48 o
   1   3  11        0.21       18.12     39.65 o
   2   3  11      578.54      544.22    111.28 o
   3   3  11      879.65      971.57    142.66 o
   4   3  11      576.58      592.12    108.99 o
   5   3  11       63.64       53.97     36.46 o
   6   3  11      835.94      817.31    123.21 o
   7   3  11      359.87      353.75     86.93 o
   8   3  11      309.44      284.51     78.27 o
   9   3  11        9.94       21.37     31.81 o
  10   3  11       67.03       27.74     38.38 o
  11   3  11       42.18       23.52     55.73 o
  12   3  11        0.90       27.46     52.61 o
  13   3  11       67.07       33.74     48.25 o
  14   3  11       16.58       25.30     54.83 o
  15   3  11        2.75       22.33     47.83 o
  16   3  11       16.73       23.14     48.09 o
  17   3  11        6.95       38.45     72.29 o
   0   4  11      685.57      628.53    171.87 o
   1   4  11      249.52      214.48     76.46 o
   2   4  11       83.29       64.47     49.24 o
   3   4  11      721.53      729.70    133.54 o
   4   4  11      901.89      872.29    137.93 o
   5   4  11       23.62       23.04     37.62 o
   6   4  11       25.45       23.52     34.02 o
   7   4  11      644.90      731.66    169.03 o
   8   4  11       93.43       74.58     70.61 o
   9   4  11      173.44      121.20     71.73 o
  10   4  11        0.08       15.16     53.78 o
  11   4  11      247.49      233.90    142.76 o
  12   4  11        9.10       15.23     49.68 o
  13   4  11       30.56       35.66     67.59 o
  14   4  11       74.39       48.74     72.99 o
  15   4  11       49.20       15.88    105.98 o
   1   5  11       73.36       88.01     70.74 o
   2   5  11        2.27       14.56     30.09 o
   3   5  11       54.43       63.13     54.63 o
   4   5  11      234.82      243.78     99.51 o
   5   5  11      102.94      137.56     95.52 o
   6   5  11        1.69       18.28     43.29 o
   7   5  11       25.05       26.62     72.24 o
   8   5  11      264.90      274.45    146.45 o
   9   5  11       30.61       33.46     63.63 o
  10   5  11        2.86       18.18     48.54 o
  11   5  11       20.61       52.56     69.51 o
   0   6  11        0.11       23.29    144.67 o
   1   6  11        2.52       11.65     51.80 o
   2   6  11        9.38       26.45     50.15 o
   3   6  11        0.00       21.79     54.76 o
   4   6  11       59.98       53.63     66.40 o
   5   6  11       17.52       18.11     54.42 o
   6   6  11       84.01       55.02    121.82 o
   7   6  11        9.37        9.25     46.14 o
   8   6  11       63.40       49.62     96.49 o
   9   6  11        7.30       64.53    110.90 o
   2   7  11       51.13      109.90    141.06 o
   0   0  12     6570.53     7350.22    664.43 o
   1   0  12     2674.74     2824.78    293.97 o
   2   0  12       90.14       47.33     50.76 o
   3   0  12     5432.59     5937.42    426.21 o
   4   0  12     1695.93     1782.25    238.96 o
   5   0  12      396.72      333.23    112.46 o
   6   0  12     3464.81     3697.60    344.49 o
   7   0  12     2004.84     2258.01    300.44 o
   8   0  12      518.23      566.86    154.91 o
   9   0  12       70.64       36.28     42.21 o
  10   0  12     1341.00     1329.19    213.82 o
  11   0  12      452.32      448.03    130.04 o
  12   0  12       27.57       26.71     41.60 o
  13   0  12      265.50      182.65     90.80 o
  14   0  12       61.50       36.99     79.34 o
  15   0  12        3.74       17.52     53.81 o
  18   0  12       58.54       92.37    153.35 o
   1   1  12     3027.11     3235.62    225.76 o
   2   1  12      762.74      708.42    110.82 o
   3   1  12        0.57        9.47     19.63 o
   4   1  12        1.21       16.23     24.33 o
   5   1  12      869.96      901.83    124.96 o
   6   1  12      195.53      216.85     67.63 o
   7   1  12       16.89       12.89     24.72 o
   8   1  12      179.26      147.92     57.85 o
   9   1  12      498.27      479.69     90.85 o
  10   1  12       13.11       11.25     21.25 o
  11   1  12      189.15      179.21     69.41 o
  12   1  12      263.48      214.52     83.21 o
  13   1  12       20.22       19.37     34.00 o
  14   1  12       83.40       31.29     37.35 o
  15   1  12       13.67        4.96     55.85 o
  16   1  12       79.78       48.78     82.93 o
   0   2  12      318.92      336.95    117.87 o
   1   2  12      196.00      196.16     63.93 o
   2   2  12      564.51      614.30    111.46 o
   3   2  12      659.24      646.72    125.65 o
   4   2  12        5.77       12.63     29.95 o
   5   2  12      135.84      148.68     54.61 o
   6   2  12      663.16      632.56    110.39 o
   7   2  12      494.51      446.11     89.90 o
   8   2  12       71.50       37.02     35.00 o
   9   2  12        3.67       14.22     15.51 o
  10   2  12       43.67       26.91     36.76 o
  11   2  12        3.78       13.41     25.84 o
  12   2  12        0.53       29.63     45.42 o
  13   2  12       53.56       61.34     70.35 o
  14   2  12       49.07       22.62     60.74 o
  15   2  12        2.32        7.56     34.45 o
  16   2  12        0.32       23.08     52.74 o
  17   2  12      127.36       27.27     70.19 o
   1   3  12      756.92      766.31    129.25 o
   2   3  12      222.40      217.74     76.34 o
   3   3  12       38.01       43.26     48.07 o
   4   3  12      766.18      732.86    136.24 o
   5   3  12     1159.42     1193.14    155.75 o
   6   3  12      114.38      116.99     57.71 o
   7   3  12      117.53       83.92     44.62 o
   8   3  12      813.38      774.10    133.00 o
   9   3  12      935.62     1063.94    199.29 o
  10   3  12       51.04       37.17     42.13 o
  11   3  12      229.62      215.80    130.52 o
  12   3  12      123.63      122.49     96.40 o
  13   3  12      103.18       66.01     69.41 o
  14   3  12        1.92       22.39     50.62 o
  15   3  12       44.46       53.61     83.07 o
  16   3  12        0.10       55.39     79.26 o
   0   4  12      722.20      718.48    231.66 o
   1   4  12      184.14      187.06     78.45 o
   2   4  12       14.26       20.11     36.74 o
   3   4  12      104.83      108.94     72.05 o
   4   4  12      556.44      534.31    138.01 o
   5   4  12       14.78       24.78     40.43 o
   6   4  12      147.75      100.89     63.79 o
   7   4  12        2.43       13.93     33.10 o
   8   4  12        0.03       14.62     35.34 o
   9   4  12       13.15       18.40     26.28 o
  10   4  12       40.33       25.30     59.21 o
  11   4  12        2.24       17.79     55.62 o
  12   4  12       26.02       24.62     52.00 o
  13   4  12       50.80        9.14     41.87 o
  14   4  12       89.03       95.09    116.93 o
   1   5  12       36.25       33.83     45.28 o
   2   5  12        0.30       14.62     37.85 o
   3   5  12        0.20       28.56     45.04 o
   4   5  12       14.52       14.23     22.06 o
   5   5  12       91.00       49.61     40.66 o
   6   5  12       22.35       48.56     54.03 o
   7   5  12       23.34       29.12     72.53 o
   8   5  12        2.52       45.68     87.79 o
   9   5  12       67.08       50.66     59.12 o
  10   5  12        0.37       31.23     67.21 o
   0   6  12       23.63       30.67     68.90 o
   1   6  12       69.43       51.95     55.24 o
   2   6  12        2.85       25.46     46.60 o
   3   6  12       66.93       55.15     78.62 o
   4   6  12       55.15       50.73     52.24 o
   5   6  12        0.51       36.65    123.97 o
   8   6  12      101.10       67.81    107.22 o
   1   1  13        6.33        8.31     23.43 o
   2   1  13     1256.09     1372.10    156.60 o
   3   1  13       40.12       46.34     48.45 o
   4   1  13     1710.51     1814.46    193.64 o
   5   1  13        7.30       12.37     23.77 o
   6   1  13      260.53      286.77     85.39 o
   7   1  13      929.56      990.59    136.13 o
   8   1  13     1784.36     1962.36    189.24 o
   9   1  13       10.51       12.84     22.37 o
  10   1  13        7.61       17.20     25.53 o
  11   1  13       13.14       10.58     23.63 o
  12   1  13      663.97      717.34    146.81 o
  13   1  13       33.06       26.35     32.79 o
  14   1  13      122.45       57.53     55.61 o
  15   1  13       21.94       55.45    107.45 o
  16   1  13       48.22       24.83    123.70 o
   0   2  13     4664.28     5090.62    465.42 o
   1   2  13      421.27      365.59     98.12 o
   2   2  13      417.96      437.59    108.47 o
   3   2  13        3.16       17.13     32.11 o
   4   2  13     1337.21     1452.90    170.64 o
   5   2  13      474.93      456.92    100.90 o
   6   2  13      846.87      927.11    141.39 o
   7   2  13        1.32       11.78     22.09 o
   8   2  13       42.23       33.97     38.87 o
   9   2  13        2.66        8.98     28.36 o
  10   2  13     1023.51     1101.62    185.69 o
  11   2  13        0.05       12.33     29.96 o
  12   2  13      322.83      239.28     94.92 o
  13   2  13        2.98       13.61     34.15 o
  14   2  13      243.19      275.92    165.62 o
  15   2  13        1.83       30.10     48.67 o
  16   2  13      216.29      156.07    162.74 o
  17   2  13        4.49       29.68     80.58 o
   1   3  13      377.84      330.61     80.20 o
   2   3  13       37.15       33.20     35.96 o
   3   3  13      157.06      136.40     64.83 o
   4   3  13      494.62      456.03    102.41 o
   5   3  13     1621.45     1641.41    192.44 o
   6   3  13        3.60       19.94     28.68 o
   7   3  13        3.93       28.90     28.06 o
   8   3  13      264.50      222.02     96.59 o
   9   3  13        4.04       17.33     21.82 o
  10   3  13        0.32       24.48     33.92 o
  11   3  13       33.26       37.39     60.64 o
  12   3  13       55.80       60.35     77.43 o
  13   3  13        0.80       24.91     65.48 o
  14   3  13        7.49       28.56     40.55 o
  15   3  13       14.12       87.55     91.61 o
  16   3  13       11.27        8.74     66.61 o
   0   4  13      194.45      235.73    119.09 o
   1   4  13       77.22       53.14     47.60 o
   2   4  13       33.59       18.77     31.35 o
   3   4  13        0.00       22.12     30.60 o
   4   4  13      262.10      355.35    102.64 o
   5   4  13        0.87       34.04     56.58 o
   6   4  13      224.94      190.40     82.32 o
   7   4  13      194.44      136.26     76.05 o
   8   4  13      150.52      195.87     94.58 o
   9   4  13       11.05       53.30     81.07 o
  10   4  13      107.03      108.55    110.43 o
  11   4  13      103.66       49.37     70.33 o
  12   4  13       38.95       67.56     93.97 o
   1   5  13       57.72       75.48     58.10 o
   2   5  13      556.15      537.46    127.98 o
   3   5  13       68.97       41.52     55.17 o
   4   5  13        2.70       17.30     32.78 o
   5   5  13       41.05       41.95     70.47 o
   6   5  13      176.39       88.51    117.89 o
   7   5  13        1.02       16.64     60.16 o
   8   5  13       55.33       65.79    119.71 o
   0   6  13        0.29       31.91     76.35 o
   1   6  13       64.55       45.87     50.96 o
   2   6  13       28.33       26.93     42.65 o
   3   6  13       65.53       40.84     78.25 o
   4   6  13        0.37       87.92    130.40 o
   0   0  14        5.08       19.70     97.77 o
   1   0  14      544.16      608.65    169.80 o
   2   0  14     1829.01     2058.36    302.97 o
   3   0  14      910.24      926.82    199.94 o
   4   0  14       55.78       46.88     51.12 o
   5   0  14      328.68      296.86    131.34 o
   6   0  14      884.19      896.30    206.73 o
   7   0  14      152.04      154.89    110.96 o
   8   0  14     2687.33     2833.08    332.08 o
   9   0  14      764.75      809.54    202.38 o
  10   0  14      697.51      665.82    183.12 o
  11   0  14        4.96       11.12     28.10 o
  12   0  14       54.51       39.55     61.58 o
  13   0  14      156.65      155.57    151.35 o
  14   0  14       59.28       53.64     97.60 o
  15   0  14       26.73       23.82     62.99 o
   1   1  14       48.90       31.77     61.66 o
   2   1  14     3205.28     3551.70    292.88 o
   3   1  14       43.13       39.72     46.04 o
   4   1  14        4.10       16.91     23.89 o
   5   1  14      199.99      195.52     70.05 o
   6   1  14      208.07      169.21     67.40 o
   7   1  14       24.36       15.61     30.35 o
   8   1  14        1.06       13.58     29.72 o
   9   1  14       38.91       26.79     38.90 o
  10   1  14       36.85       28.46     35.37 o
  11   1  14        9.45       12.23     25.30 o
  12   1  14      100.75       67.39     59.02 o
  13   1  14        4.69       24.98     38.44 o
  14   1  14      165.65      120.68    106.64 o
  15   1  14       23.85       38.56    110.30 o
  16   1  14       14.02       41.81     84.20 o
   0   2  14        2.56       13.97     42.50 o
   1   2  14       28.14       17.55     40.72 o
   2   2  14       70.91       43.19     39.19 o
   3   2  14       44.48       22.36     31.28 o
   4   2  14      117.68       50.35     35.20 o
   5   2  14       31.75       20.16     41.01 o
   6   2  14      181.26      145.61     66.38 o
   7   2  14       28.41       28.14     36.35 o
   8   2  14        0.05       10.03     24.06 o
   9   2  14       42.85       28.23     35.13 o
  10   2  14        3.67       12.77     36.29 o
  11   2  14       92.66       44.77     61.02 o
  12   2  14       75.65       68.12     71.86 o
  13   2  14       10.91       29.25     64.95 o
  14   2  14       52.96       64.90     85.91 o
  15   2  14        0.78       10.59     45.37 o
  16   2  14       18.26       -2.71     51.60 o
   1   3  14      503.60      551.62    120.05 o
   2   3  14      503.56      484.26    113.09 o
   3   3  14      237.96      216.39     88.50 o
   4   3  14       92.20       78.10     54.69 o
   5   3  14      226.74      244.78     91.68 o
   6   3  14      300.09      281.33     90.03 o
   7   3  14       28.53       23.25     27.90 o
   8   3  14       80.72       68.51     59.37 o
   9   3  14        9.17       30.30     43.09 o
  10   3  14       24.95       23.21     41.86 o
  11   3  14      123.95       87.98     79.58 o
  12   3  14       56.27       15.75     48.44 o
  13   3  14        1.23       19.50     44.09 o
  14   3  14       26.11       26.82     63.38 o
  15   3  14       79.93      118.78    137.24 o
   0   4  14      343.02      389.19    161.87 o
   1   4  14        1.59       12.85     37.36 o
   2   4  14        9.66       28.51     45.11 o
   3   4  14      173.83      167.43     79.97 o
   4   4  14       31.40       21.87     27.92 o
   5   4  14       14.52       36.05     43.92 o
   6   4  14        0.12       23.40     36.66 o
   7   4  14      182.23      181.85     99.96 o
   8   4  14       74.76       29.90     53.77 o
   9   4  14        0.63       20.04     56.99 o
  10   4  14      172.18      177.43    142.85 o
  11   4  14       38.43       42.51     72.01 o
  12   4  14        2.21        7.77     51.60 o
   1   5  14       12.86       37.56     51.09 o
   2   5  14       22.96       23.83     41.65 o
   3   5  14        0.27       33.83     48.62 o
   4   5  14        4.78       22.21     39.93 o
   5   5  14       14.66       17.81     57.60 o
   6   5  14        2.62        5.69     45.35 o
   7   5  14        0.02        7.15     56.58 o
   0   6  14       14.49       38.30    105.27 o
   1   6  14       26.76       45.05     72.96 o
   2   6  14        8.09       20.00     56.45 o
   3   6  14       65.29       49.05    130.94 o
   4   6  14       12.16       54.58    139.58 o
   1   1  15       14.29       19.08     25.82 o
   2   1  15     1095.45     1212.41    162.79 o
   3   1  15       71.26       64.61     47.00 o
   4   1  15      176.16      165.28     73.82 o
   5   1  15       30.23       43.54     44.56 o
   6   1  15        5.89       13.37     23.50 o
   7   1  15        2.55       21.06     23.29 o
   8   1  15        0.85        9.42     18.94 o
   9   1  15       36.37       28.74     36.78 o
  10   1  15       65.19       40.82     42.59 o
  11   1  15      105.25       74.16     86.66 o
  12   1  15        1.23       25.62     45.02 o
  13   1  15       10.31       12.93     27.58 o
  14   1  15        0.04       13.49     32.98 o
  15   1  15      134.90      173.73    221.97 o
  16   1  15        4.52       33.00    129.19 o
   0   2  15      359.48      325.03    130.76 o
   1   2  15       15.62        7.14     37.80 o
   2   2  15        2.64       14.37     28.66 o
   3   2  15      112.07      133.72     74.20 o
   4   2  15       15.24       27.94     42.02 o
   5   2  15      139.19      106.55     61.98 o
   6   2  15      352.69      288.16     94.34 o
   7   2  15       99.09       98.93     55.01 o
   8   2  15       21.17       23.22     34.59 o
   9   2  15       26.32       27.06     42.76 o
  10   2  15       20.07       24.45     49.85 o
  11   2  15       31.02       16.66     43.22 o
  12   2  15      219.64      168.69     97.38 o
  13   2  15       75.58      102.69    106.64 o
  14   2  15       15.77        4.38     43.41 o
  15   2  15       17.03       14.54     45.74 o
   1   3  15       45.76       25.63     43.22 o
   2   3  15      269.55      217.19    100.30 o
   3   3  15        5.26       13.45     29.63 o
   4   3  15       10.21       16.00     27.53 o
   5   3  15      357.20      382.55     93.92 o
   6   3  15       29.88       32.53     36.05 o
   7   3  15       21.23       33.43     40.65 o
   8   3  15       22.61        9.95     26.97 o
   9   3  15        3.17       23.01     42.87 o
  10   3  15       52.16       23.95     35.99 o
  11   3  15        0.15       26.13     57.59 o
  12   3  15       40.86       41.91     63.57 o
  13   3  15       20.48       27.34     58.49 o
  14   3  15        1.16       34.51     87.98 o
   0   4  15      205.05      168.79    111.27 o
   1   4  15      111.33       76.44     60.55 o
   2   4  15       18.83       20.19     40.89 o
   3   4  15      238.24      321.09    106.92 o
   4   4  15        3.54       21.05     40.67 o
   5   4  15       24.74       12.62     37.65 o
   6   4  15       30.21       44.15     54.97 o
   7   4  15      203.49      190.64     89.44 o
   8   4  15       32.02        9.59     30.89 o
   9   4  15       11.40       16.68     44.55 o
  10   4  15       53.22       62.59    149.00 o
   1   5  15      140.46      152.47    117.31 o
   2   5  15        1.37       12.54     45.40 o
   3   5  15       39.02       40.39     61.48 o
   4   5  15        3.14       28.07     47.71 o
   5   5  15      135.50       82.54     85.10 o
   6   5  15       30.42       40.24     89.79 o
   0   6  15       39.96       12.93     66.00 o
   1   6  15        0.64       13.65     60.84 o
   0   0  16      393.68      443.50    203.97 o
   1   0  16        0.48       19.74     52.69 o
   2   0  16       14.15       15.13     32.58 o
   3   0  16       82.07       32.68     47.08 o
   4   0  16      337.85      458.48    147.23 o
   5   0  16      449.23      369.91    126.86 o
   6   0  16       31.54       14.68     35.86 o
   7   0  16      116.97       82.31     78.06 o
   8   0  16       61.09       78.35     61.01 o
   9   0  16      413.85      367.92    136.24 o
  10   0  16       12.17       20.15     46.53 o
  11   0  16        6.66       14.28     29.49 o
  12   0  16        1.57       10.53     40.42 o
  13   0  16       61.58       44.60    132.48 o
  14   0  16       35.77       41.75    126.11 o
  15   0  16        2.57       11.69     41.21 o
   1   1  16       81.09      102.75     57.20 o
   2   1  16       42.33       21.87     28.31 o
   3   1  16      232.65      249.21     83.81 o
   4   1  16       23.48       19.54     30.20 o
   5   1  16       26.11       33.26     40.21 o
   6   1  16       13.69       15.69     30.23 o
   7   1  16       35.60       29.18     30.66 o
   8   1  16       33.50       20.24     29.10 o
   9   1  16       90.06       69.04     57.42 o
  10   1  16      116.48       69.54     49.83 o
  11   1  16       12.21       23.43     41.74 o
  12   1  16       29.44       12.97     31.77 o
  13   1  16       17.55       20.04     35.30 o
  14   1  16       25.63       17.52     98.64 o
  15   1  16       27.89       33.84     79.37 o
   0   2  16       29.69       26.84    107.72 o
   1   2  16       66.53       52.22     50.29 o
   2   2  16       67.62       55.77     47.09 o
   3   2  16      138.56      109.23     61.05 o
   4   2  16       57.45       39.40     38.23 o
   5   2  16       71.26       94.24     55.79 o
   6   2  16      250.78      304.44    101.02 o
   7   2  16       89.47       59.03     47.81 o
   8   2  16       51.02       28.52     40.76 o
   9   2  16        5.57       14.00     36.64 o
  10   2  16      103.05       88.22     84.37 o
  11   2  16       89.10       51.02     92.85 o
  12   2  16        3.45       19.10     34.69 o
  13   2  16        6.82       30.34     54.37 o
  14   2  16        3.82       18.56     42.82 o
   1   3  16        0.12       16.56     34.87 o
   2   3  16      302.07      420.30    114.25 o
   3   3  16       32.77       21.14     40.59 o
   4   3  16       91.39       86.98     75.79 o
   5   3  16        0.35       12.19     25.33 o
   6   3  16       57.63       28.07     36.35 o
   7   3  16        6.29       25.01     37.55 o
   8   3  16      197.34      206.96     92.45 o
   9   3  16       16.13       -0.14     37.10 o
  10   3  16        0.08       19.50     35.54 o
  11   3  16       11.05       11.15     52.11 o
  13   3  16        0.05       81.45    149.13 o
   0   4  16       13.46       20.39     69.64 o
   1   4  16       22.08       21.64     37.12 o
   2   4  16        2.23       22.00     49.15 o
   3   4  16        5.95       28.17     50.92 o
   4   4  16       36.17       44.56     40.32 o
   5   4  16       34.15       29.79     44.19 o
   6   4  16        1.99       26.36     44.42 o
   7   4  16        0.00       20.24     40.70 o
   8   4  16       41.96       38.68     43.47 o
   1   5  16       24.19       31.16     56.44 o
   2   5  16       65.61       71.21     67.53 o
   3   5  16       17.47       10.34     40.57 o
   4   5  16       43.10       66.29     87.83 o
   5   5  16       40.07       24.36    115.59 o
   6   5  16       18.79       33.44    104.20 o
   1   1  17       95.32      124.87     99.82 o
   2   1  17       30.74       11.90     28.62 o
   3   1  17       60.45       41.84     42.39 o
   4   1  17      116.91      163.74     80.74 o
   5   1  17      342.47      415.51    113.54 o
   6   1  17      149.23      131.82     83.88 o
   7   1  17       60.95       18.55     31.11 o
   8   1  17        3.21       19.93     32.93 o
   9   1  17      202.04      181.65     76.83 o
  10   1  17       46.86       36.92     45.23 o
  11   1  17        6.40       15.72     46.56 o
  12   1  17       25.13       30.84     48.34 o
  13   1  17      143.53       87.59     84.32 o
  14   1  17       94.48       12.23     75.82 o
   0   2  17       55.22       74.72     97.48 o
   1   2  17      202.30      181.06     89.47 o
   2   2  17       73.27       69.33     84.65 o
   3   2  17      140.96      170.26     78.05 o
   4   2  17        2.14       11.28     30.51 o
   5   2  17      100.28       57.63     45.78 o
   6   2  17       24.67       27.21     34.99 o
   7   2  17      132.51      109.07     69.05 o
   8   2  17       21.17       13.59     30.53 o
   9   2  17        0.12       15.31     26.24 o
  10   2  17      161.77      162.93    108.72 o
  11   2  17       64.97       41.02     81.14 o
  12   2  17        1.73        9.14     35.02 o
  13   2  17       17.24       19.97    123.53 o
  14   2  17       64.54       24.49     77.63 o
   1   3  17        0.00       21.35     38.95 o
   2   3  17       92.06       49.44     52.49 o
   3   3  17        3.69        9.63     31.96 o
   4   3  17      312.97      282.42     91.49 o
   5   3  17       44.86       33.49     43.01 o
   6   3  17       22.34       32.90     39.09 o
   7   3  17        2.22        8.91     30.08 o
   8   3  17      130.48       40.10     73.95 o
   9   3  17       19.14       16.93     51.03 o
  10   3  17       59.10       53.78     51.24 o
   0   4  17      353.55      319.43    201.46 o
   1   4  17       81.94       33.15     54.64 o
   2   4  17        1.11       17.61     44.57 o
   3   4  17      128.74      117.51     74.12 o
   4   4  17      300.71      264.32    125.21 o
   5   4  17        4.48       31.24     46.53 o
   6   4  17       42.38       22.28     29.29 o
   7   4  17       38.69       12.26     75.82 o
   8   4  17       22.54       39.60     96.12 o
   1   5  17        0.43       54.80     88.58 o
   2   5  17      213.20      108.01     93.90 o
   3   5  17        1.30       31.36    102.82 o
   4   5  17       95.72       63.36    120.32 o
   5   5  17       11.55       29.99    114.65 o
   6   5  17       89.06       14.27     57.29 o
   0   0  18        0.14       15.08     52.60 o
   1   0  18       38.36       38.57     51.19 o
   2   0  18       88.35       80.82    105.00 o
   3   0  18      345.66      432.33    162.70 o
   4   0  18        0.37        9.87     43.61 o
   5   0  18       34.45       55.32    100.93 o
   6   0  18       44.26       37.04     60.34 o
   7   0  18      545.25      637.11    228.83 o
   8   0  18      241.86      263.72    136.89 o
   9   0  18       12.68       16.29     20.72 o
  10   0  18        1.40       28.27     49.76 o
  11   0  18      259.44      179.52    132.95 o
  12   0  18       20.60       61.31    103.39 o
  13   0  18      127.99      170.91    168.20 o
  14   0  18        1.47       14.11     63.62 o
   1   1  18      148.46      194.71     90.98 o
   2   1  18      136.13      160.88    128.32 o
   3   1  18       57.45       30.01     40.41 o
   4   1  18       46.25       24.38     34.84 o
   5   1  18      127.74      120.99     71.76 o
   6   1  18       10.36       15.79     34.28 o
   7   1  18        4.60       12.81     25.07 o
   8   1  18        7.49       19.11     28.89 o
   9   1  18       66.53       42.15     41.16 o
  10   1  18        9.48       20.31     37.67 o
  11   1  18       16.98       14.99     39.51 o
  12   1  18        8.55       15.81     43.05 o
  13   1  18       15.75       29.04     59.85 o
   0   2  18       92.82       54.22     54.52 o
   1   2  18       23.43       16.03     22.59 o
   2   2  18       56.73       25.71     38.23 o
   3   2  18      190.27      154.96     72.36 o
   4   2  18       13.70       17.85     35.68 o
   5   2  18        6.01       -0.15     31.44 o
   6   2  18      123.20       92.09     74.26 o
   7   2  18      148.36      100.95     68.54 o
   8   2  18       36.45       53.39     67.69 o
   9   2  18       50.19       31.27     41.16 o
  10   2  18        0.01       15.86     32.77 o
  11   2  18       22.87       27.25     47.85 o
  12   2  18       52.94       32.19     46.30 o
  13   2  18       65.62       52.00    123.16 o
   1   3  18      218.83      237.85    110.62 o
   2   3  18       58.77       37.50     51.02 o
   3   3  18       14.98       16.99     41.12 o
   4   3  18        0.17       21.16     35.95 o
   5   3  18      490.06      610.80    205.61 o
   6   3  18       15.97       10.16     55.80 o
   7   3  18        1.42       14.56     38.88 o
   8   3  18        0.27       20.76     30.96 o
   9   3  18      202.35      179.39    133.80 o
  10   3  18        0.64       33.50     67.51 o
   0   4  18      200.48      186.87    139.47 o
   1   4  18       69.14       52.16     58.20 o
   2   4  18       10.38       34.57     45.07 o
   3   4  18        1.87       24.92     51.73 o
   4   4  18       61.98       35.38     41.85 o
   5   4  18       32.71        9.15     54.14 o
   6   4  18        2.11       21.91     70.29 o
   7   4  18        0.13        2.14     67.14 o
   8   4  18       95.24        7.00     78.50 o
   1   5  18       36.93       97.93    184.14 o
   2   5  18       22.59       69.82    137.20 o
   1   1  19       86.88       59.79     61.71 o
   2   1  19      210.12      246.27    100.78 o
   3   1  19       12.52       21.41     47.07 o
   4   1  19       40.25       47.05     45.14 o
   5   1  19      135.13      124.84     65.16 o
   6   1  19      258.98      211.83     90.55 o
   7   1  19        0.16       11.15     35.61 o
   8   1  19       41.93       37.02     46.03 o
   9   1  19       64.01       25.60     41.26 o
  10   1  19       93.11       31.57     46.35 o
  11   1  19      106.17       61.36     62.37 o
  12   1  19       19.51        8.76     55.35 o
   0   2  19       50.66       40.08     81.40 o
   1   2  19       12.75       16.25     33.42 o
   2   2  19        0.74       11.63     24.80 o
   3   2  19      320.33      305.88    113.81 o
   4   2  19      113.74       64.17     64.19 o
   5   2  19       86.15       60.35     63.50 o
   6   2  19       57.26       81.95     71.81 o
   7   2  19      158.83       76.58     65.17 o
   8   2  19        5.80       17.04     35.89 o
   9   2  19       56.89       31.53     62.39 o
  10   2  19       35.66       21.21     58.82 o
  11   2  19       11.92       44.47     66.36 o
   1   3  19        0.60       19.43     42.88 o
   2   3  19      104.23       58.53     57.97 o
   3   3  19        2.45       26.83     70.03 o
   4   3  19        5.01       10.24     42.50 o
   5   3  19       79.37       56.75     51.91 o
   6   3  19       54.20       26.43     44.05 o
   7   3  19        2.20        6.16     40.84 o
   8   3  19        0.33        6.60     47.61 o
   9   3  19        0.95       -5.93     52.37 o
   0   4  19       43.41       60.78    162.03 o
   1   4  19       22.75       13.53     78.58 o
   2   4  19       16.03       49.13     70.71 o
   3   4  19       30.01       49.55    125.91 o
   4   4  19       18.74       52.96    100.20 o
   5   4  19       56.50       11.86    123.57 o
   6   4  19       49.32       26.64    104.70 o
   0   0  20      474.65      532.50    307.58 o
   1   0  20        0.80       33.11     80.87 o
   2   0  20      129.87      109.79     90.86 o
   3   0  20       13.16       16.28     50.79 o
   4   0  20      611.42      572.27    194.31 o
   5   0  20        0.90       34.37     57.99 o
   6   0  20      189.17      181.71    137.02 o
   7   0  20        4.79        2.35     63.59 o
   8   0  20      416.84      375.65    178.38 o
   9   0  20        0.36        7.55     46.47 o
  10   0  20       70.44       15.98     93.48 o
   1   1  20       98.83       41.89     53.37 o
   2   1  20      343.46      335.06    121.19 o
   3   1  20       11.63       29.81     44.42 o
   4   1  20      108.91       86.73     68.30 o
   5   1  20        1.92       10.18     31.04 o
   6   1  20       37.03       32.27     43.37 o
   7   1  20        8.56        9.84     22.12 o
   8   1  20       86.17       41.34     37.15 o
   9   1  20        0.81       17.31     26.58 o
  10   1  20        3.88       23.20     58.28 o
  11   1  20       20.96       18.18     41.66 o
   0   2  20      103.22       54.39    112.96 o
   1   2  20       19.00       24.49     50.07 o
   2   2  20       44.12       39.41     46.49 o
   3   2  20       25.47       25.73     29.51 o
   4   2  20      181.24      148.61     90.01 o
   5   2  20        6.72       15.59     28.38 o
   6   2  20       70.95       60.87     62.64 o
   7   2  20       30.40       26.42     46.27 o
   8   2  20       95.35       64.62     97.63 o
   9   2  20        4.13       23.96     67.41 o
  10   2  20        1.43       51.83    112.11 o
   1   3  20        6.47       24.41     38.93 o
   2   3  20      155.40      154.80    101.14 o
   3   3  20       16.86       27.66     46.39 o
   4   3  20       65.47       30.55     84.83 o
   5   3  20       11.51       16.42     41.05 o
   6   3  20       38.38       27.71     81.32 o
   7   3  20        2.65       38.23    105.67 o
   1   4  20       29.33       61.72    142.13 o
   2   4  20        1.49        7.10     88.45 o
   3   4  20       15.67       28.18    103.66 o
   1   1  21      164.17      153.05     97.30 o
   2   1  21       82.19       31.98     64.72 o
   3   1  21       32.52       39.10     61.77 o
   4   1  21       63.31       31.18     48.67 o
   5   1  21      450.95      543.44    149.65 o
   6   1  21       53.07       27.99     57.88 o
   7   1  21        0.95       13.02     41.00 o
   8   1  21        7.70       15.01     53.86 o
   9   1  21      223.49      186.90    200.64 o
   0   2  21      112.03       50.10    108.40 o
   1   2  21      142.04       88.93     70.61 o
   2   2  21       87.03       63.03     76.71 o
   3   2  21      415.40      481.33    157.47 o
   4   2  21        0.21       31.75     49.88 o
   5   2  21        6.25       39.20     63.98 o
   6   2  21       87.24       54.85    125.64 o
   7   2  21      282.49      232.27    230.29 o
   1   3  21       13.31      -13.20     94.42 o
   2   3  21       14.20       46.20    128.36 o
   3   3  21        1.03       18.23     57.86 o
   4   3  21        2.79       24.06     94.72 o
   5   3  21       10.80       52.27    130.16 o
   0   0  22       44.69       26.07     81.85 o
   1   0  22      103.10       87.60    113.59 o
   2   0  22        7.62       12.37     47.75 o
   3   0  22      470.23      474.28    338.14 o
   4   0  22       14.07       35.55    126.65 o
   5   0  22        0.11      -28.28    118.54 o
   6   0  22      137.85      162.23    208.84 o
   1   1  22      304.51      273.69    229.09 o
   2   1  22       23.84       56.72    114.02 o
   3   1  22       25.80       33.14     70.53 o
   4   1  22        4.48       31.96    105.24 o
   5   1  22      214.00      239.60    222.48 o
   6   1  22        4.65       19.06     63.69 o
   7   1  22        0.05       16.32     99.44 o
   6   2  22       13.58       39.97    125.68 o
 
